# Supplementary material for: A highly contiguous genome assembly of Brassica nigra (BB) and revised nomenclature for the pseudochromosomes
Source: BMC Genomics. 2020 Dec 11;21:887. doi: 10.1186/s12864-020-07271-w (PMC7731534; doi:10.1186/s12864-020-07271-w)
Supplement: Supplementary file 5 — Additional file 5: Supplementary Table 4. Genes predicted on different pseudochromosomes of Brassica nigra Sangam and their orthologs in Arabidopsis thaliana (along with their respective gene blocks) and B. juncea Varuna B genome (BjuB) and B. rapa Chiifu V3.0 (BraA) genome. Column A – gene blocks as identified in A. thaliana; Column B – A. thaliana orthologs with gene id; Column C – paleogenome of B. nigra to which the gene belongs; Column D – predicted B. nigra gene id; Column E – physical position of the genes on the pseudochromosomes; Column F – expression status of the predicted B. nigra genes (“Expressed” means that the gene was found in the transcriptome analysis in this study or other studies described in Supplementary File 2, “Not expressed” represents – expression not found); Column G – B. juncea B genome (BjuB) orthologs with the gene id; Column H –B. rapa V3.0 (BraA) orthologs with the gene id. [file 12864_2020_7271_MOESM5_ESM.xlsx]

## Sheet: Sheet1
Supplementary Table 4. Genes predicted on different pseudochromosomes of Brassica nigra Sangam and their orthologs in Arabidopsis thaliana (along with their respective gene blocks) and B. juncea Varuna B genome (BjuB) and B. rapa Chiifu V3.0 (BraA) genome.
Column A – gene blocks as identified in A. thaliana; Column B – A. thaliana orthologs with gene id; Column C – paleogenome of B. nigra to which the gene belongs; Column D – predicted B. nigra gene id;
Column E – physical position of the genes on the pseudochromosomes; Column F – expression status of the predicted B. nigra genes (“Expressed” means that the gene was found in the transcriptome analysis in this study or other studies described in Supplementary File 1, “Not expressed” represents – expression not found);
Column G – B. juncea B genomes (BjuB) orthologs gene id; Column H –B. rapa V3.0 (BraA) orthologs with the gene id.
block	At_ortholog	paleogenome	Gene	Position	Expression	B. juncea orhtolog	B. rapa V3.0 ortholog
-	AT4G38190.1	LF	B01_sangam_g1.t1	B01_sangam|4573-5951|-	Expressed	B02_g1.t1	-
-	AT4G38190.1	LF	B01_sangam_g2.t1	B01_sangam|17705-21551|-	Expressed	B02_g2.t1	-
-	-	LF	B01_sangam_g3.t1	B01_sangam|21926-23445|+	Expressed	B02_g3.t1	-
-	-	-	B01_sangam_g4.t1	B01_sangam|29166-34513|+	Expressed	-	-
-	-	-	B01_sangam_g5.t1	B01_sangam|34517-35371|-	Not-expressed	-	-
-	-	LF	B01_sangam_g6.t1	B01_sangam|35486-37910|+	Expressed	B02_g5.t1	-
-	AT4G38210.1	LF	B01_sangam_g7.t1	B01_sangam|37954-39071|-	Expressed	B02_g6.t1	-
U	AT4G38220.1	LF	B01_sangam_g8.t1	B01_sangam|39336-43597|+	Expressed	B02_g7.t1	BraA01g000040.3C
-	AT4G38230.1	LF	B01_sangam_g9.t1	B01_sangam|43647-46001|-	Expressed	B02_g8.t1	-
-	AT4G38250.1	LF	B01_sangam_g10.t1	B01_sangam|46286-48293|+	Expressed	B02_g9.t1	-
-	AT4G38360.1	LF	B01_sangam_g11.t1	B01_sangam|48626-51233|+	Expressed	B02_g10.t1	-
U	AT4G38400.1	LF	B01_sangam_g12.t1	B01_sangam|51251-52811|-	Expressed	B02_g11.t1	BraA01g000070.3C
U	AT4G38460.1	LF	B01_sangam_g13.t1	B01_sangam|53696-55020|+	Expressed	B02_g12.t1	BraA01g000080.3C
U	AT4G38470.1	LF	B01_sangam_g14.t1	B01_sangam|58606-62881|+	Expressed	B02_g13.t1	BraA01g000090.3C
-	AT4G38670.1	LF	B01_sangam_g15.t1	B01_sangam|62897-65891|-	Expressed	B02_g14.t1	BraA01g000100.3C
U	AT4G38700.1	LF	B01_sangam_g16.t1	B01_sangam|66424-67091|-	Expressed	B02_g16.t1	BraA01g000110.3C
-	AT4G38790.1	LF	B01_sangam_g17.t1	B01_sangam|68876-71091|+	Expressed	B02_g17.t1	-
-	-	-	B01_sangam_g18.t1	B01_sangam|74593-76471|-	Expressed	-	-
-	AT4G38880.1	LF	B01_sangam_g19.t1	B01_sangam|80436-82335|+	Expressed	B02_g18.t1	BraA01g000160.3C
-	AT4G38890.1	LF	B01_sangam_g20.t1	B01_sangam|82367-85521|-	Expressed	B02_g19.t1	BraA01g000170.3C
-	AT4G38910.1	LF	B01_sangam_g21.t1	B01_sangam|85600-87931|-	Expressed	B02_g20.t1	BraA01g000180.3C
-	AT4G38950.1	LF	B01_sangam_g22.t1	B01_sangam|88681-92631|-	Expressed	B02_g21.t1	BraA01g000190.3C
-	AT4G38970.1	LF	B01_sangam_g23.t1	B01_sangam|93369-95651|-	Expressed	B02_g22.t1	BraA01g000200.3C
-	AT4G38990.1	LF	B01_sangam_g24.t1	B01_sangam|222291-224801|-	Expressed	B02_g23.t1	BraA01g000220.3C
-	-	-	B01_sangam_g25.t1	B01_sangam|227267-229921|-	Expressed	-	BraA01g000230.3C
-	AT4G39030.1	LF	B01_sangam_g26.t1	B01_sangam|237796-241162|+	Expressed	B02_g25.t1	BraA01g000240.3C
-	AT4G39040.1	LF	B01_sangam_g27.t1	B01_sangam|241221-242221|-	Expressed	B02_g26.t1	-
-	AT4G39050.1	LF	B01_sangam_g28.t1	B01_sangam|244916-252168|+	Expressed	B02_g27.t1	-
-	AT4G39070.1	LF	B01_sangam_g29.t1	B01_sangam|252305-254021|-	Expressed	B02_g28.t1	BraA01g000250.3C
-	AT4G39080.1	LF	B01_sangam_g30.t1	B01_sangam|256806-262340|+	Expressed	B02_g29.t1	BraA01g000260.3C
-	AT4G39090.1	LF	B01_sangam_g31.t1	B01_sangam|262409-264061|-	Expressed	B02_g30.t1	BraA01g000270.3C
-	-	LF	B01_sangam_g32.t1	B01_sangam|264569-265231|-	Expressed	B02_g31.t1	BraA01g000280.3C
-	AT4G39110.1	-	B01_sangam_g33.t1	B01_sangam|265533-269891|-	Expressed	-	BraA01g000290.3C
-	-	-	B01_sangam_g34.t1	B01_sangam|270026-271130|+	Expressed	-	-
-	-	-	B01_sangam_g35.t1	B01_sangam|276436-277781|-	Expressed	-	-
-	-	-	B01_sangam_g36.t1	B01_sangam|278056-282770|+	Expressed	-	-
-	-	-	B01_sangam_g37.t1	B01_sangam|286697-293491|-	Expressed	-	-
-	AT4G39130.1	LF	B01_sangam_g38.t1	B01_sangam|293576-294351|-	Expressed	B02_g32.t1	BraA01g000300.3C
-	AT4G39140.1	LF	B01_sangam_g39.t1	B01_sangam|294525-297401|-	Expressed	B02_g33.t1	BraA01g000310.3C
-	AT4G39150.1	LF	B01_sangam_g40.t1	B01_sangam|297891-300491|-	Expressed	B02_g34.t1	BraA01g000320.3C
-	-	LF	B01_sangam_g41.t1	B01_sangam|300646-301252|+	Expressed	B02_g35.t1	-
-	AT4G39200.1	LF	B01_sangam_g42.t1	B01_sangam|303036-304107|+	Expressed	B02_g36.t1	BraA01g000330.3C
-	AT4G39250.1	LF	B01_sangam_g43.t1	B01_sangam|304354-305981|-	Expressed	B02_g37.t1	BraA01g000340.3C
-	AT4G39260.1	LF	B01_sangam_g44.t1	B01_sangam|307374-308391|-	Expressed	B02_g38.t1	BraA01g000350.3C
-	AT4G39300.1	LF	B01_sangam_g45.t1	B01_sangam|308796-310317|+	Expressed	B02_g39.t1	BraA01g000360.3C
-	AT4G39320.1	LF	B01_sangam_g46.t1	B01_sangam|310926-311829|+	Expressed	B02_g40.t1	BraA01g000370.3C
-	AT4G39340.1	LF	B01_sangam_g47.t1	B01_sangam|312961-313591|-	Expressed	B02_g42.t1	BraA01g000380.3C
-	-	-	B01_sangam_g48.t1	B01_sangam|315606-317082|+	Expressed	-	-
-	AT4G39350.1	LF	B01_sangam_g49.t1	B01_sangam|319026-324634|+	Expressed	B02_g45.t1	BraA01g000390.3C
-	AT4G39360.1	LF	B01_sangam_g50.t1	B01_sangam|325376-328393|+	Expressed	B02_g46.t1	BraA01g000400.3C
-	AT4G39390.1	LF	B01_sangam_g51.t1	B01_sangam|332746-334639|+	Expressed	B02_g47.t1	BraA01g000420.3C
-	AT4G39400.1	LF	B01_sangam_g52.t1	B01_sangam|340896-344841|+	Expressed	B02_g48.t1	BraA01g000430.3C
-	AT4G39410.1	LF	B01_sangam_g53.t1	B01_sangam|348742-351301|-	Expressed	B02_g49.t1	BraA01g000440.3C
-	AT4G39420.1	LF	B01_sangam_g54.t1	B01_sangam|357763-370818|+	Expressed	B02_g50.t1	BraA01g000450.3C
-	AT4G39500.1	LF	B01_sangam_g55.t1	B01_sangam|383424-385998|-	Expressed	B02_g51.t1	BraA01g000460.3C
-	-	LF	B01_sangam_g56.t1	B01_sangam|387068-388728|-	Expressed	B02_g52.t1	-
-	AT4G39520.1	LF	B01_sangam_g57.t1	B01_sangam|389366-392418|-	Expressed	B02_g53.t1	BraA01g000470.3C
-	AT4G39540.1	LF	B01_sangam_g58.t1	B01_sangam|393553-395745|+	Expressed	B02_g54.t1	BraA01g000480.3C
-	-	LF	B01_sangam_g59.t1	B01_sangam|419503-424432|+	Expressed	B02_g55.t1	BraA01g000530.3C
-	AT4G39620.1	LF	B01_sangam_g60.t1	B01_sangam|426803-428822|+	Expressed	B02_g56.t1	BraA01g000540.3C
-	AT4G39640.1	LF	B01_sangam_g61.t1	B01_sangam|429423-432077|+	Expressed	B02_g57.t1	BraA01g000550.3C
-	-	LF	B01_sangam_g62.t1	B01_sangam|432131-432728|-	Not-expressed	B02_g58.t1	BraA01g000560.3C
-	-	-	B01_sangam_g63.t1	B01_sangam|433573-436873|+	Expressed	-	-
-	AT4G39660.1	LF	B01_sangam_g64.t1	B01_sangam|439813-442434|+	Expressed	B02_g61.t1	BraA01g000580.3C
-	-	LF	B01_sangam_g65.t1	B01_sangam|445433-445924|+	Expressed	B02_g62.t1	-
-	AT4G39680.1	LF	B01_sangam_g66.t1	B01_sangam|445959-448968|-	Expressed	B02_g63.t1	BraA01g000590.3C
-	AT4G39690.1	LF	B01_sangam_g67.t1	B01_sangam|449403-451225|+	Expressed	B02_g64.t1	BraA01g000610.3C
-	AT4G39700.1	LF	B01_sangam_g68.t1	B01_sangam|452743-453813|+	Expressed	B02_g65.t1	BraA01g000620.3C
-	AT4G39710.1	LF	B01_sangam_g69.t1	B01_sangam|454048-455888|-	Expressed	B02_g66.t1	BraA01g000630.3C
-	AT4G39720.1	LF	B01_sangam_g70.t1	B01_sangam|535465-537137|-	Expressed	B02_g67.t1	BraA01g000640.3C
-	AT4G39740.1	LF	B01_sangam_g71.t1	B01_sangam|538814-543047|-	Expressed	B02_g68.t1	BraA01g000650.3C
-	AT4G39770.1	LF	B01_sangam_g72.t1	B01_sangam|547741-550027|-	Expressed	B02_g70.t1	BraA01g000660.3C
-	-	LF	B01_sangam_g73.t1	B01_sangam|554712-555197|-	Expressed	B02_g71.t1	-
-	AT4G39780.1	LF	B01_sangam_g74.t1	B01_sangam|556452-557737|-	Expressed	B02_g72.t1	BraA01g000670.3C
-	AT4G39790.1	LF	B01_sangam_g75.t1	B01_sangam|561938-565327|-	Expressed	B02_g73.t1	BraA01g000680.3C
-	AT4G39795.1	LF	B01_sangam_g76.t1	B01_sangam|566602-567374|+	Expressed	B02_g74.t1	BraA01g000690.3C
-	AT4G39800.1	LF	B01_sangam_g77.t1	B01_sangam|568515-571037|-	Expressed	B02_g75.t1	BraA01g000700.3C
-	AT4G39810.1	LF	B01_sangam_g78.t1	B01_sangam|573975-575357|-	Expressed	B02_g76.t1	-
-	AT4G39820.1	LF	B01_sangam_g79.t1	B01_sangam|575528-577817|-	Expressed	B02_g77.t1	-
-	AT4G39840.1	LF	B01_sangam_g80.t1	B01_sangam|579542-581159|+	Expressed	B02_g78.t1	BraA01g000720.3C
-	AT4G39860.1	LF	B01_sangam_g81.t1	B01_sangam|582042-584051|+	Expressed	B02_g79.t1	BraA01g000730.3C
-	AT4G39870.1	LF	B01_sangam_g82.t1	B01_sangam|584382-586897|+	Expressed	B02_g80.t1	BraA01g000740.3C
-	AT4G39880.1	LF	B01_sangam_g83.t1	B01_sangam|587172-588267|+	Expressed	B02_g81.t1	BraA01g000750.3C
-	AT4G39900.1	LF	B01_sangam_g84.t1	B01_sangam|588522-590097|-	Expressed	B02_g82.t1	BraA01g000760.3C
-	AT4G39910.1	LF	B01_sangam_g85.t1	B01_sangam|592634-595147|-	Expressed	B02_g83.t1	BraA01g000780.3C
-	AT4G39940.1	LF	B01_sangam_g86.t1	B01_sangam|596052-598151|+	Expressed	B02_g84.t1	BraA01g000790.3C
-	AT4G39950.1	LF	B01_sangam_g87.t1	B01_sangam|602862-604909|+	Expressed	B02_g85.t1	BraA01g000830.3C
-	AT4G39952.1	LF	B01_sangam_g88.t1	B01_sangam|604992-608375|+	Expressed	B02_g86.t1	-
-	AT4G39960.1	LF	B01_sangam_g89.t1	B01_sangam|608642-614763|+	Expressed	B02_g88.t1	BraA01g000840.3C
-	AT4G39980.1	LF	B01_sangam_g90.t1	B01_sangam|615682-618083|+	Expressed	B02_g89.t1	BraA01g000850.3C
-	AT4G39990.1	LF	B01_sangam_g91.t1	B01_sangam|618312-619716|+	Expressed	B02_g90.t1	BraA01g000860.3C
-	AT4G40000.1	-	B01_sangam_g92.t1	B01_sangam|619727-622457|-	Expressed	-	-
-	-	LF	B01_sangam_g93.t1	B01_sangam|623562-627321|+	Expressed	B02_g92.t1	-
-	-	-	B01_sangam_g94.t1	B01_sangam|627356-631137|-	Expressed	-	BraA01g000870.3C
-	AT4G40010.1	LF	B01_sangam_g95.t1	B01_sangam|632213-634877|-	Expressed	B02_g101.t1	BraA01g000880.3C
-	AT4G40020.1	LF	B01_sangam_g96.t1	B01_sangam|636467-638557|-	Expressed	B02_g102.t1	BraA01g000890.3C
-	AT4G40030.1	LF	B01_sangam_g97.t1	B01_sangam|638746-640537|-	Expressed	B02_g103.t1	BraA01g000900.3C
-	AT4G40042.1	LF	B01_sangam_g98.t1	B01_sangam|640772-641535|+	Expressed	B02_g104.t1	BraA01g000910.3C
-	AT4G40045.1	LF	B01_sangam_g99.t1	B01_sangam|641537-645667|-	Expressed	B02_g105.t1	BraA01g000930.3C
-	-	-	B01_sangam_g100.t1	B01_sangam|648912-649653|+	Expressed	-	BraA01g000960.3C
-	AT4G40060.1	LF	B01_sangam_g101.t1	B01_sangam|707873-711095|-	Expressed	B02_g107.t1	BraA01g000990.3C
-	AT4G40080.1	LF	B01_sangam_g102.t1	B01_sangam|711670-713157|+	Expressed	B02_g108.t1	BraA01g001000.3C
-	AT4G40090.1	LF	B01_sangam_g103.t1	B01_sangam|713924-714625|-	Expressed	B02_g109.t1	BraA01g001010.3C
U	AT4G38060.1	LF	B01_sangam_g104.t1	B01_sangam|717200-718713|+	Expressed	B02_g110.t1	BraA01g001020.3C
-	-	LF	B01_sangam_g105.t1	B01_sangam|718813-720175|-	Expressed	B02_g111.t1	-
U	-	LF	B01_sangam_g106.t1	B01_sangam|721090-723224|+	Expressed	B02_g112.t1	-
-	-	-	B01_sangam_g107.t1	B01_sangam|723271-725095|-	Expressed	-	-
-	AT4G38050.1	-	B01_sangam_g108.t1	B01_sangam|725700-728843|+	Expressed	-	BraA01g001030.3C
U	AT4G38040.1	LF	B01_sangam_g109.t1	B01_sangam|728952-730715|-	Expressed	B02_g113.t1	BraA01g001040.3C
U	AT4G38030.1	LF	B01_sangam_g110.t1	B01_sangam|732580-736553|+	Expressed	B02_g114.t1	BraA01g001050.3C
-	-	-	B01_sangam_g111.t1	B01_sangam|740310-746414|+	Expressed	-	-
U	AT4G38020.1	LF	B01_sangam_g112.t1	B01_sangam|746498-747805|-	Expressed	B02_g115.t1	BraA01g001060.3C
U	AT4G38000.1	LF	B01_sangam_g113.t1	B01_sangam|747945-749125|-	Expressed	B02_g118.t1	BraA01g001070.3C
U	AT4G37980.1	LF	B01_sangam_g114.t1	B01_sangam|751569-753985|-	Expressed	B02_g119.t1	BraA01g001080.3C
-	AT4G37970.1	LF	B01_sangam_g115.t1	B01_sangam|757040-760005|-	Expressed	B02_g120.t1	BraA01g001090.3C
U	AT4G37940.1	LF	B01_sangam_g116.t1	B01_sangam|764550-768147|+	Expressed	B02_g121.t1	BraA01g001100.3C
-	AT4G37930.1	-	B01_sangam_g117.t1	B01_sangam|768430-771294|+	Expressed	-	BraA01g001110.3C
U	AT4G37920.1	LF	B01_sangam_g118.t1	B01_sangam|773000-774761|+	Expressed	B02_g122.t1	BraA01g001120.3C
U	AT4G37910.1	LF	B01_sangam_g119.t1	B01_sangam|774860-777685|+	Expressed	B02_g123.t1	BraA01g001130.3C
U	AT4G37880.1	LF	B01_sangam_g120.t1	B01_sangam|777895-779515|-	Expressed	B02_g124.t1	BraA01g001140.3C
U	AT4G37870.1	LF	B01_sangam_g121.t1	B01_sangam|782830-786443|+	Expressed	B02_g125.t1	BraA01g001150.3C
-	-	-	B01_sangam_g122.t1	B01_sangam|787490-790245|+	Expressed	-	-
U	AT4G37860.1	LF	B01_sangam_g123.t1	B01_sangam|795180-799227|+	Expressed	B02_g126.t1	BraA01g001160.3C
U	AT4G37850.1	LF	B01_sangam_g124.t1	B01_sangam|801660-803708|+	Expressed	B02_g127.t1	BraA01g001170.3C
U	AT4G37830.1	LF	B01_sangam_g125.t1	B01_sangam|809620-813745|+	Expressed	B02_g128.t1	BraA01g001180.3C
U	AT4G37810.1	LF	B01_sangam_g126.t1	B01_sangam|821288-822165|-	Expressed	B02_g130.t1	BraA01g001190.3C
U	AT4G37790.1	LF	B01_sangam_g127.t1	B01_sangam|867984-869500|-	Expressed	B02_g131.t1	BraA01g001200.3C
U	AT4G37780.1	LF	B01_sangam_g128.t1	B01_sangam|881475-883036|+	Expressed	B02_g132.t1	BraA01g001210.3C
U	AT4G37770.1	LF	B01_sangam_g129.t1	B01_sangam|888174-890130|-	Expressed	B02_g133.t1	BraA01g001220.3C
U	AT4G37760.1	LF	B01_sangam_g130.t1	B01_sangam|897722-900650|-	Expressed	B02_g134.t1	BraA01g001230.3C
U	AT4G37750.1	LF	B01_sangam_g131.t1	B01_sangam|902970-905700|-	Expressed	B02_g135.t1	BraA01g001240.3C
U	AT4G37740.1	LF	B01_sangam_g132.t1	B01_sangam|917995-920483|+	Expressed	B02_g136.t1	BraA01g001250.3C
U	AT4G37730.1	LF	B01_sangam_g133.t1	B01_sangam|920943-921910|-	Expressed	B02_g137.t1	BraA01g001260.3C
U	AT4G37680.1	LF	B01_sangam_g134.t1	B01_sangam|926119-928010|-	Expressed	B02_g138.t1	BraA01g001270.3C
U	AT4G37670.1	LF	B01_sangam_g135.t1	B01_sangam|929025-931605|+	Expressed	B02_g139.t1	BraA01g001280.3C
-	AT4G37660.1	LF	B01_sangam_g136.t1	B01_sangam|931639-932260|-	Expressed	B02_g140.t1	-
U	AT4G37650.1	LF	B01_sangam_g137.t1	B01_sangam|933732-935760|-	Expressed	B02_g141.t1	BraA01g001290.3C
-	-	-	B01_sangam_g138.t1	B01_sangam|937275-943567|+	Not-expressed	-	-
U	AT4G37610.1	LF	B01_sangam_g139.t1	B01_sangam|946205-948186|+	Expressed	B02_g142.t1	BraA01g001300.3C
U	AT4G37580.1	LF	B01_sangam_g140.t1	B01_sangam|950716-952720|-	Expressed	B02_g143.t1	BraA01g001310.3C
U	AT4G37550.1	LF	B01_sangam_g141.t1	B01_sangam|961415-966530|-	Expressed	B02_g145.t1	BraA01g001320.3C
U	AT4G37540.1	LF	B01_sangam_g142.t1	B01_sangam|970565-971659|+	Expressed	B02_g147.t1	BraA01g001340.3C
U	AT4G37520.1	LF	B01_sangam_g143.t1	B01_sangam|973317-974240|-	Not-expressed	B02_g148.t1	BraA01g001350.3C
-	-	-	B01_sangam_g144.t1	B01_sangam|975369-977090|-	Expressed	-	-
U	AT4G37510.1	LF	B01_sangam_g145.t1	B01_sangam|981865-984562|+	Expressed	B02_g150.t1	BraA01g001370.3C
U	AT4G37490.1	LF	B01_sangam_g146.t1	B01_sangam|984935-987188|+	Expressed	B02_g151.t1	BraA01g001380.3C
-	-	LF	B01_sangam_g147.t1	B01_sangam|987272-987910|-	Not-expressed	B02_g152.t1	BraA01g001390.3C
U	AT4G37460.1	LF	B01_sangam_g148.t1	B01_sangam|988965-995381|+	Expressed	B02_g153.t1	BraA01g001400.3C
U	-	LF	B01_sangam_g149.t1	B01_sangam|996545-997519|+	Expressed	B02_g154.t1	BraA01g001410.3C
-	AT4G37445.1	LF	B01_sangam_g150.t1	B01_sangam|998945-1002864|+	Expressed	B02_g155.t1	BraA01g001420.3C
U	AT4G37420.1	LF	B01_sangam_g151.t1	B01_sangam|1076390-1078420|-	Expressed	B02_g156.t1	BraA01g001480.3C
-	AT4G37390.1	LF	B01_sangam_g152.t1	B01_sangam|1098873-1101180|-	Expressed	B02_g157.t1	BraA01g001510.3C
-	AT4G37340.1	LF	B01_sangam_g153.t1	B01_sangam|1105875-1112576|+	Expressed	B02_g158.t1	BraA01g001520.3C
U	AT4G37300.1	LF	B01_sangam_g154.t1	B01_sangam|1121825-1122680|-	Expressed	B02_g159.t1	BraA01g001550.3C
-	AT4G37295.1	-	B01_sangam_g155.t1	B01_sangam|1123436-1123860|-	Expressed	-	BraA01g001560.3C
U	AT4G37270.1	LF	B01_sangam_g156.t1	B01_sangam|1127615-1135521|+	Expressed	B02_g160.t1	BraA01g001570.3C
U	AT4G37260.1	LF	B01_sangam_g157.t1	B01_sangam|1135727-1136900|-	Expressed	B02_g162.t1	BraA01g001590.3C
U	AT4G37250.1	LF	B01_sangam_g158.t1	B01_sangam|1201335-1204340|+	Expressed	B02_g163.t1	BraA01g001610.3C
U	AT4G36880.1	LF	B01_sangam_g159.t1	B01_sangam|1205568-1207770|-	Expressed	B02_g164.t1	BraA01g001620.3C
-	-	-	B01_sangam_g160.t1	B01_sangam|1208435-1213687|+	Expressed	-	-
U	AT4G36890.1	LF	B01_sangam_g161.t1	B01_sangam|1214702-1217380|-	Expressed	B02_g165.t1	BraA01g001630.3C
U	AT4G36900.1	LF	B01_sangam_g162.t1	B01_sangam|1224082-1225274|+	Expressed	B02_g166.t1	BraA01g001640.3C
U	AT4G36920.1	LF	B01_sangam_g163.t1	B01_sangam|1234772-1237442|+	Expressed	B02_g168.t1	BraA01g001670.3C
U	AT4G36930.1	LF	B01_sangam_g164.t1	B01_sangam|1248992-1252384|+	Expressed	B02_g169.t1	BraA01g001690.3C
U	AT4G36950.1	LF	B01_sangam_g165.t1	B01_sangam|1252885-1254297|-	Expressed	B02_g170.t1	BraA01g001700.3C
U	AT4G36960.1	LF	B01_sangam_g166.t1	B01_sangam|1257662-1260236|+	Expressed	B02_g172.t1	BraA01g001710.3C
U	AT4G36970.1	LF	B01_sangam_g167.t1	B01_sangam|1260266-1262227|-	Expressed	B02_g173.t1	BraA01g001720.3C
U	AT4G36980.1	LF	B01_sangam_g168.t1	B01_sangam|1264097-1267627|-	Expressed	B02_g174.t1	BraA01g001730.3C
U	AT4G36990.1	LF	B01_sangam_g169.t1	B01_sangam|1273632-1275919|+	Expressed	B02_g175.t1	BraA01g001740.3C
U	AT4G37000.1	LF	B01_sangam_g170.t1	B01_sangam|1279832-1284757|+	Expressed	B02_g176.t1	BraA01g001750.3C
U	AT4G37040.1	LF	B01_sangam_g171.t1	B01_sangam|1284932-1286768|+	Expressed	B02_g177.t1	BraA01g001760.3C
U	AT4G37050.1	LF	B01_sangam_g172.t1	B01_sangam|1286792-1289067|-	Expressed	B02_g178.t1	BraA01g001770.3C
-	AT4G37070.1	LF	B01_sangam_g173.t1	B01_sangam|1290568-1293337|-	Expressed	B02_g180.t1	BraA01g001780.3C
-	-	-	B01_sangam_g174.t1	B01_sangam|1331643-1334077|-	Expressed	-	-
-	-	-	B01_sangam_g175.t1	B01_sangam|1334707-1337417|-	Expressed	-	-
U	AT4G37080.1	LF	B01_sangam_g176.t1	B01_sangam|1342762-1346456|+	Expressed	B02_g182.t1	BraA01g001800.3C
U	AT4G37090.1	LF	B01_sangam_g177.t1	B01_sangam|1349052-1350611|+	Expressed	B02_g184.t1	BraA01g001810.3C
U	AT4G37100.1	LF	B01_sangam_g178.t1	B01_sangam|1350616-1353997|-	Expressed	B02_g185.t1	BraA01g001820.3C
U	AT4G37110.1	LF	B01_sangam_g179.t1	B01_sangam|1355210-1357177|-	Expressed	B02_g186.t1	BraA01g001830.3C
-	-	LF	B01_sangam_g180.t1	B01_sangam|1359072-1361153|+	Expressed	B02_g187.t1	BraA01g001840.3C
U	AT4G37130.1	LF	B01_sangam_g181.t1	B01_sangam|1367462-1369827|+	Expressed	B02_g188.t1	BraA01g001850.3C
U	AT4G37140.1	LF	B01_sangam_g182.t1	B01_sangam|1371174-1372247|-	Expressed	B02_g189.t1	BraA01g001860.3C
U	AT4G37160.1	LF	B01_sangam_g183.t1	B01_sangam|1373615-1378597|-	Expressed	B02_g190.t1	BraA01g001870.3C
U	AT4G37180.1	LF	B01_sangam_g184.t1	B01_sangam|1383589-1385417|+	Expressed	B02_g191.t1	BraA01g001890.3C
U	AT4G37200.1	LF	B01_sangam_g185.t1	B01_sangam|1385693-1387374|-	Expressed	B02_g192.t1	BraA01g001910.3C
U	AT4G37210.1	LF	B01_sangam_g186.t1	B01_sangam|1389579-1390446|+	Expressed	B02_g193.t1	BraA01g001920.3C
U	AT4G37235.1	LF	B01_sangam_g187.t1	B01_sangam|1390559-1396242|+	Expressed	B02_g194.t1	BraA01g001930.3C
U	AT4G37240.1	LF	B01_sangam_g188.t1	B01_sangam|1400949-1401827|+	Expressed	B02_g195.t1	BraA01g001950.3C
U	0	LF	B01_sangam_g189.t1	B01_sangam|1404199-1406495|+	Expressed	B02_g196.t1	BraA01g001960.3C
U	AT4G36870.1	LF	B01_sangam_g190.t1	B01_sangam|1406521-1417254|-	Expressed	B02_g197.t1	BraA01g001970.3C
U	AT4G36860.1	LF	B01_sangam_g191.t1	B01_sangam|1419459-1428772|+	Expressed	B02_g198.t1	BraA01g001980.3C
U	AT4G36850.1	LF	B01_sangam_g192.t1	B01_sangam|1431519-1434083|+	Expressed	B02_g199.t1	-
U	AT4G36820.1	LF	B01_sangam_g193.t1	B01_sangam|1434476-1435654|-	Expressed	B02_g200.t1	BraA01g001990.3C
U	AT4G36810.1	LF	B01_sangam_g194.t1	B01_sangam|1437989-1439514|-	Expressed	B02_g201.t1	BraA01g002000.3C
U	AT4G36800.1	LF	B01_sangam_g195.t1	B01_sangam|1440269-1441683|+	Expressed	B02_g202.t1	BraA01g002010.3C
U	AT4G36790.1	LF	B01_sangam_g196.t1	B01_sangam|1441702-1444954|-	Expressed	B02_g203.t1	BraA01g002020.3C
U	AT4G36780.1	LF	B01_sangam_g197.t1	B01_sangam|1445589-1447376|+	Expressed	B02_g204.t1	BraA01g002030.3C
U	AT4G36770.1	LF	B01_sangam_g198.t1	B01_sangam|1449949-1451417|+	Expressed	B02_g205.t1	BraA01g002040.3C
U	AT4G36750.1	LF	B01_sangam_g199.t1	B01_sangam|1451463-1466924|-	Expressed	B02_g206.t1	BraA01g002060.3C
-	AT4G36740.1	LF	B01_sangam_g200.t1	B01_sangam|1467429-1469518|+	Expressed	B02_g208.t1	BraA01g002080.3C
U	AT4G36730.1	LF	B01_sangam_g201.t1	B01_sangam|1472479-1475385|+	Expressed	B02_g209.t1	BraA01g002090.3C
U	AT4G36720.1	LF	B01_sangam_g202.t1	B01_sangam|1475731-1476674|-	Expressed	B02_g210.t1	BraA01g002100.3C
-	AT4G36710.1	LF	B01_sangam_g203.t1	B01_sangam|1476737-1478644|-	Expressed	B02_g211.t1	BraA01g002110.3C
-	AT4G36690.1	LF	B01_sangam_g204.t1	B01_sangam|1480899-1485228|+	Expressed	B02_g212.t1	BraA01g002120.3C
U	AT4G36670.1	LF	B01_sangam_g205.t1	B01_sangam|1487639-1489564|+	Expressed	B02_g213.t1	BraA01g002130.3C
U	AT4G36660.1	LF	B01_sangam_g206.t1	B01_sangam|1489649-1491400|+	Expressed	B02_g214.t1	BraA01g002150.3C
-	AT4G36650.1	LF	B01_sangam_g207.t1	B01_sangam|1491599-1493630|+	Expressed	B02_g215.t1	BraA01g002160.3C
-	-	-	B01_sangam_g208.t1	B01_sangam|1493829-1498095|+	Expressed	-	-
U	AT4G36640.1	LF	B01_sangam_g209.t1	B01_sangam|1501599-1503110|+	Expressed	B02_g217.t1	BraA01g002170.3C
U	AT4G36620.1	LF	B01_sangam_g210.t1	B01_sangam|1507079-1508715|+	Expressed	B02_g218.t1	BraA01g002180.3C
U	AT4G36610.1	LF	B01_sangam_g211.t1	B01_sangam|1509869-1513024|+	Expressed	B02_g219.t1	BraA01g002190.3C
-	-	-	B01_sangam_g212.t1	B01_sangam|1514009-1514859|+	Expressed	-	-
-	AT4G36580.1	-	B01_sangam_g213.t1	B01_sangam|1515483-1516284|-	Expressed	-	BraA01g002210.3C
-	AT4G36570.1	LF	B01_sangam_g214.t1	B01_sangam|1608690-1609264|-	Expressed	B02_g221.t1	BraA01g002220.3C
U	AT4G36550.1	LF	B01_sangam_g215.t1	B01_sangam|1611299-1621402|+	Expressed	B02_g222.t1	BraA01g002230.3C
U	AT4G36530.1	LF	B01_sangam_g216.t1	B01_sangam|1622339-1626555|+	Expressed	B02_g223.t1	BraA01g002240.3C
U	AT4G36500.1	LF	B01_sangam_g217.t1	B01_sangam|1631679-1637280|+	Expressed	B02_g224.t1	BraA01g002250.3C
-	-	-	B01_sangam_g218.t1	B01_sangam|1638419-1638941|+	Expressed	-	-
U	AT4G36470.1	LF	B01_sangam_g219.t1	B01_sangam|1639537-1641424|-	Expressed	B02_g227.t1	BraA01g002280.3C
-	-	LF	B01_sangam_g220.t1	B01_sangam|1642879-1647974|+	Expressed	B02_g228.t1	BraA01g002290.3C
U	AT4G36440.1	LF	B01_sangam_g221.t1	B01_sangam|1649569-1653198|+	Expressed	B02_g229.t1	BraA01g002310.3C
-	AT4G36430.1	LF	B01_sangam_g222.t1	B01_sangam|1653849-1655316|+	Expressed	B02_g230.t1	BraA01g002320.3C
U	AT4G36410.1	LF	B01_sangam_g223.t1	B01_sangam|1656955-1660494|-	Expressed	B02_g231.t1	BraA01g002330.3C
U	AT4G36390.1	LF	B01_sangam_g224.t1	B01_sangam|1660629-1666829|+	Expressed	B02_g233.t1	BraA01g002340.3C
U	AT4G36380.1	LF	B01_sangam_g225.t1	B01_sangam|1670489-1670932|+	Expressed	B02_g234.t1	BraA01g002350.3C
-	-	-	B01_sangam_g226.t1	B01_sangam|1672026-1673904|-	Expressed	-	-
-	-	-	B01_sangam_g227.t1	B01_sangam|1674039-1677466|+	Expressed	-	-
-	AT4G36360.1	-	B01_sangam_g228.t1	B01_sangam|1683659-1684792|+	Expressed	-	BraA01g002360.3C
U	-	LF	B01_sangam_g229.t1	B01_sangam|1684879-1688599|+	Expressed	B02_g235.t1	-
U	AT4G36270.1	LF	B01_sangam_g230.t1	B01_sangam|1690179-1698196|+	Expressed	B02_g236.t1	BraA01g002370.3C
U	AT4G36260.1	LF	B01_sangam_g231.t1	B01_sangam|1703299-1705107|+	Expressed	B02_g238.t1	BraA01g002380.3C
U	AT4G36250.1	LF	B01_sangam_g232.t1	B01_sangam|1707045-1709834|-	Expressed	B02_g239.t1	BraA01g002390.3C
U	AT4G36220.1	LF	B01_sangam_g233.t1	B01_sangam|1746856-1749146|+	Expressed	B02_g242.t1	BraA01g002420.3C
U	AT4G36210.1	LF	B01_sangam_g234.t1	B01_sangam|1752726-1757251|-	Expressed	B02_g243.t1	BraA01g002430.3C
U	AT4G36190.1	LF	B01_sangam_g235.t1	B01_sangam|1757300-1759901|-	Expressed	B02_g244.t1	BraA01g002440.3C
U	AT4G36180.1	LF	B01_sangam_g236.t1	B01_sangam|1760076-1763848|+	Expressed	B02_g245.t1	BraA01g002450.3C
U	AT4G36160.1	LF	B01_sangam_g237.t1	B01_sangam|1772016-1775187|+	Expressed	B02_g246.t1	BraA01g002460.3C
U	AT4G36130.1	LF	B01_sangam_g238.t1	B01_sangam|1780060-1781791|-	Expressed	B02_g247.t1	BraA01g002490.3C
U	AT4G36120.1	LF	B01_sangam_g239.t1	B01_sangam|1782406-1786610|+	Expressed	B02_g248.t1	BraA01g002500.3C
U	AT4G36105.1	LF	B01_sangam_g240.t1	B01_sangam|1798603-1800621|-	Expressed	B02_g249.t1	BraA01g002520.3C
U	-	LF	B01_sangam_g241.t1	B01_sangam|1800776-1802793|+	Expressed	B02_g250.t1	BraA01g002530.3C
U	AT4G36050.1	LF	B01_sangam_g242.t1	B01_sangam|1803456-1824224|+	Expressed	B02_g251.t1	BraA01g002540.3C
U	AT4G36040.1	LF	B01_sangam_g243.t1	B01_sangam|1826096-1828339|+	Expressed	B02_g254.t1	BraA01g002570.3C
-	-	-	B01_sangam_g244.t1	B01_sangam|1828526-1829535|+	Not-expressed	-	-
U	AT4G36020.1	LF	B01_sangam_g245.t1	B01_sangam|1833256-1834548|+	Expressed	B02_g255.t1	BraA01g002580.3C
U	AT4G36010.1	LF	B01_sangam_g246.t1	B01_sangam|1836176-1838096|+	Expressed	B02_g256.t1	-
U	AT4G35987.1	LF	B01_sangam_g247.t1	B01_sangam|1838169-1840121|-	Expressed	B02_g257.t1	BraA01g002590.3C
U	AT4G35980.1	LF	B01_sangam_g248.t1	B01_sangam|1840326-1841467|+	Expressed	B02_g258.t1	BraA01g002600.3C
-	AT4G35970.1	LF	B01_sangam_g249.t1	B01_sangam|1841491-1843061|-	Expressed	B02_g259.t1	BraA01g002610.3C
U	AT4G35950.1	LF	B01_sangam_g250.t1	B01_sangam|1843246-1845373|+	Expressed	B02_g260.t1	BraA01g002620.3C
U	AT4G35940.1	LF	B01_sangam_g251.t1	B01_sangam|1845614-1847571|-	Expressed	B02_g261.t1	BraA01g002630.3C
U	AT4G35920.1	LF	B01_sangam_g252.t1	B01_sangam|1851446-1854257|+	Expressed	B02_g262.t1	BraA01g002640.3C
U	AT4G35900.1	LF	B01_sangam_g253.t1	B01_sangam|1856921-1858501|-	Expressed	B02_g263.t1	BraA01g002650.3C
U	AT4G35890.1	LF	B01_sangam_g254.t1	B01_sangam|1862645-1866361|-	Expressed	B02_g264.t1	BraA01g002660.3C
U	AT4G35880.1	LF	B01_sangam_g255.t1	B01_sangam|1868032-1870721|-	Expressed	B02_g265.t1	BraA01g002670.3C
U	AT4G35860.1	LF	B01_sangam_g256.t1	B01_sangam|1871796-1873579|+	Expressed	B02_g266.t1	BraA01g002680.3C
U	AT4G35850.1	LF	B01_sangam_g257.t1	B01_sangam|1873582-1876911|-	Expressed	B02_g267.t1	BraA01g002690.3C
U	AT4G35840.1	LF	B01_sangam_g258.t1	B01_sangam|1877935-1879471|-	Expressed	B02_g268.t1	BraA01g002700.3C
U	AT4G35830.1	LF	B01_sangam_g259.t1	B01_sangam|1883616-1888465|+	Expressed	B02_g269.t1	BraA01g002710.3C
U	AT4G35820.1	LF	B01_sangam_g260.t1	B01_sangam|1888557-1890351|-	Expressed	B02_g270.t1	BraA01g002720.3C
-	-	-	B01_sangam_g261.t1	B01_sangam|1894426-1897760|+	Expressed	-	-
-	-	-	B01_sangam_g262.t1	B01_sangam|1904925-1906808|-	Expressed	-	-
-	AT4G35810.1	LF	B01_sangam_g263.t1	B01_sangam|1906946-1909098|-	Expressed	B02_g273.t1	BraA01g002740.3C
U	AT4G35800.1	LF	B01_sangam_g264.t1	B01_sangam|1909723-1916937|+	Expressed	B02_g274.t1	BraA01g002750.3C
-	AT4G35790.1	LF	B01_sangam_g265.t1	B01_sangam|1918603-1922881|+	Expressed	B02_g275.t1	-
U	AT4G35785.1	LF	B01_sangam_g266.t1	B01_sangam|1922983-1925227|+	Expressed	B02_g276.t1	BraA01g002760.3C
U	AT4G35770.1	LF	B01_sangam_g267.t1	B01_sangam|1926997-1927958|-	Expressed	B02_g277.t1	BraA01g002770.3C
U	AT4G35760.1	LF	B01_sangam_g268.t1	B01_sangam|1933343-1935713|+	Expressed	B02_g278.t1	BraA01g002780.3C
-	AT4G35750.1	LF	B01_sangam_g269.t1	B01_sangam|1936213-1937670|+	Expressed	B02_g279.t1	BraA01g002790.3C
U	AT4G35730.1	LF	B01_sangam_g270.t1	B01_sangam|1937955-1940008|-	Expressed	B02_g280.t1	BraA01g002800.3C
U	-	LF	B01_sangam_g271.t1	B01_sangam|1940924-1941978|-	Not-expressed	B02_g281.t1	BraA01g002810.3C
U	AT4G35700.1	LF	B01_sangam_g272.t1	B01_sangam|1943421-1944458|-	Expressed	B02_g282.t1	BraA01g002820.3C
-	-	-	B01_sangam_g273.t1	B01_sangam|1945017-1946098|-	Expressed	-	-
-	-	LF	B01_sangam_g274.t1	B01_sangam|1947703-1948497|+	Expressed	B02_g284.t1	-
U	AT4G35660.1	LF	B01_sangam_g275.t1	B01_sangam|1948516-1949588|-	Expressed	B02_g285.t1	BraA01g002840.3C
-	-	-	B01_sangam_g276.t1	B01_sangam|1949696-1950828|-	Expressed	-	-
-	-	-	B01_sangam_g277.t1	B01_sangam|1951819-1953208|-	Expressed	-	-
-	AT4G35610.1	-	B01_sangam_g278.t1	B01_sangam|1957453-1958559|+	Expressed	-	-
-	-	-	B01_sangam_g279.t1	B01_sangam|1969463-1970537|+	Expressed	-	-
U	AT4G35600.1	LF	B01_sangam_g280.t1	B01_sangam|1970893-1974028|-	Expressed	B02_g290.t1	BraA01g002860.3C
U	AT4G35590.1	LF	B01_sangam_g281.t1	B01_sangam|2035720-2036278|-	Expressed	B02_g332.t1	BraA01g002870.3C
-	-	-	B01_sangam_g282.t1	B01_sangam|2040542-2042438|-	Expressed	-	-
-	-	LF	B01_sangam_g283.t1	B01_sangam|2043143-2043749|+	Expressed	B02_g331.t1	BraA01g002880.3C
U	AT4G35570.1	LF	B01_sangam_g284.t1	B01_sangam|2046653-2047911|+	Expressed	B02_g330.t1	BraA01g002890.3C
U	AT4G35550.1	LF	B01_sangam_g285.t1	B01_sangam|2051143-2052665|+	Expressed	B02_g329.t1	BraA01g002900.3C
U	AT4G35540.1	LF	B01_sangam_g286.t1	B01_sangam|2052675-2054248|-	Expressed	B02_g328.t1	BraA01g002910.3C
-	AT4G35530.1	-	B01_sangam_g287.t1	B01_sangam|2054453-2056236|+	Expressed	-	BraA01g002920.3C
U	AT4G35510.1	LF	B01_sangam_g288.t1	B01_sangam|2057693-2059180|+	Expressed	B02_g327.t1	BraA01g002930.3C
U	AT4G35500.1	LF	B01_sangam_g289.t1	B01_sangam|2059775-2061668|-	Expressed	B02_g326.t1	BraA01g002940.3C
U	AT4G35480.1	LF	B01_sangam_g290.t1	B01_sangam|2064343-2065239|+	Expressed	B02_g325.t1	BraA01g002950.3C
-	-	-	B01_sangam_g291.t1	B01_sangam|2066653-2069679|+	Expressed	-	-
U	AT4G35470.1	LF	B01_sangam_g292.t1	B01_sangam|2071900-2074850|-	Expressed	B02_g324.t1	BraA01g002960.3C
U	AT4G35450.1	LF	B01_sangam_g293.t1	B01_sangam|2076654-2079240|-	Expressed	B02_g322.t1	BraA01g002970.3C
U	AT4G35440.1	LF	B01_sangam_g294.t1	B01_sangam|2079605-2082614|+	Expressed	B02_g321.t1	BraA01g002980.3C
-	-	LF	B01_sangam_g295.t1	B01_sangam|2083109-2085160|-	Expressed	B02_g318.t1	BraA01g002990.3C
U	AT4G35410.1	LF	B01_sangam_g296.t1	B01_sangam|2085580-2088680|-	Expressed	B02_g317.t1	BraA01g003000.3C
U	AT4G35390.1	LF	B01_sangam_g297.t1	B01_sangam|2089934-2091450|-	Expressed	B02_g316.t1	BraA01g003010.3C
U	AT4G35380.1	LF	B01_sangam_g298.t1	B01_sangam|2093442-2099730|-	Expressed	B02_g315.t1	BraA01g003020.3C
U	AT4G35370.1	LF	B01_sangam_g299.t1	B01_sangam|2100860-2103980|-	Expressed	B02_g314.t1	BraA01g003030.3C
U	AT4G35360.1	LF	B01_sangam_g300.t1	B01_sangam|2104295-2106707|+	Expressed	B02_g313.t1	BraA01g003040.3C
U	AT4G35350.1	LF	B01_sangam_g301.t1	B01_sangam|2106835-2108340|-	Expressed	B02_g312.t1	BraA01g003050.3C
U	AT4G35320.1	LF	B01_sangam_g302.t1	B01_sangam|2109715-2110366|+	Expressed	B02_g311.t1	BraA01g003070.3C
U	AT4G35310.1	LF	B01_sangam_g303.t1	B01_sangam|2111375-2114520|-	Expressed	B02_g310.t1	BraA01g003080.3C
U	AT4G35300.1	LF	B01_sangam_g304.t1	B01_sangam|2117615-2120650|+	Expressed	B02_g309.t1	BraA01g003090.3C
U	AT4G35290.1	LF	B01_sangam_g305.t1	B01_sangam|2121057-2125540|-	Expressed	B02_g308.t1	BraA01g003100.3C
U	AT4G35280.1	LF	B01_sangam_g306.t1	B01_sangam|2126805-2130815|+	Expressed	B02_g306.t1	BraA01g003120.3C
U	AT4G35270.1	LF	B01_sangam_g307.t1	B01_sangam|2135595-2143709|+	Expressed	B02_g305.t1	BraA01g003130.3C
U	AT4G35260.1	LF	B01_sangam_g308.t1	B01_sangam|2144335-2146714|+	Expressed	B02_g304.t1	BraA01g003140.3C
-	-	LF	B01_sangam_g309.t1	B01_sangam|2146804-2149670|-	Expressed	B02_g303.t1	BraA01g003150.3C
U	AT4G35240.1	LF	B01_sangam_g310.t1	B01_sangam|2156725-2160075|+	Expressed	B02_g302.t1	BraA01g003160.3C
U	AT4G35230.1	LF	B01_sangam_g311.t1	B01_sangam|2161695-2164480|+	Expressed	B02_g299.t1	BraA01g003170.3C
-	-	LF	B01_sangam_g312.t1	B01_sangam|2164519-2164890|-	Not-expressed	B02_g298.t1	-
-	-	-	B01_sangam_g313.t1	B01_sangam|2165045-2167929|+	Expressed	-	-
-	-	-	B01_sangam_g314.t1	B01_sangam|2167949-2168700|-	Expressed	-	BraA01g003190.3C
U	AT4G35190.1	LF	B01_sangam_g315.t1	B01_sangam|2168832-2172470|-	Expressed	B02_g297.t1	BraA01g003210.3C
U	AT4G35180.1	LF	B01_sangam_g316.t1	B01_sangam|2177545-2179630|+	Expressed	B02_g296.t1	BraA01g003230.3C
U	AT4G35140.1	LF	B01_sangam_g317.t1	B01_sangam|2180395-2182593|+	Expressed	B02_g295.t1	BraA01g003240.3C
U	AT4G35130.1	LF	B01_sangam_g318.t1	B01_sangam|2182645-2185303|+	Expressed	B02_g294.t1	-
U	AT4G35110.1	LF	B01_sangam_g319.t1	B01_sangam|2188515-2192592|+	Expressed	B02_g292.t1	BraA01g003250.3C
U	AT4G35100.1	LF	B01_sangam_g320.t1	B01_sangam|2194666-2196310|-	Expressed	B02_g291.t1	BraA01g003270.3C
U	AT4G35090.1	LF	B01_sangam_g321.t1	B01_sangam|2237375-2240376|+	Expressed	B02_g335.t1	BraA01g003280.3C
U	AT4G35080.1	LF	B01_sangam_g322.t1	B01_sangam|2240410-2242510|-	Expressed	B02_g336.t1	BraA01g003290.3C
U	AT4G35070.1	LF	B01_sangam_g323.t1	B01_sangam|2246447-2248420|-	Expressed	B02_g337.t1	BraA01g003300.3C
U	AT4G35060.1	LF	B01_sangam_g324.t1	B01_sangam|2261542-2262333|+	Expressed	B02_g338.t1	BraA01g003310.3C
U	AT4G35040.1	LF	B01_sangam_g325.t1	B01_sangam|2263301-2265187|-	Expressed	B02_g339.t1	BraA01g003320.3C
U	AT4G35030.1	LF	B01_sangam_g326.t1	B01_sangam|2269223-2271767|-	Expressed	B02_g341.t1	BraA01g003350.3C
U	AT4G35020.1	LF	B01_sangam_g327.t1	B01_sangam|2273251-2275687|-	Expressed	B02_g342.t1	BraA01g003360.3C
U	AT4G35010.1	LF	B01_sangam_g328.t1	B01_sangam|2276162-2282055|+	Expressed	B02_g343.t1	BraA01g003370.3C
U	AT4G34990.1	LF	B01_sangam_g329.t1	B01_sangam|2284842-2286074|+	Expressed	B02_g344.t1	BraA01g003380.3C
U	AT4G34970.1	LF	B01_sangam_g330.t1	B01_sangam|2288278-2289297|-	Expressed	B02_g345.t1	BraA01g003390.3C
U	AT4G34960.1	LF	B01_sangam_g331.t1	B01_sangam|2296826-2299717|-	Expressed	B02_g346.t1	BraA01g003400.3C
U	AT4G34950.1	LF	B01_sangam_g332.t1	B01_sangam|2303972-2306850|+	Expressed	B02_g347.t1	BraA01g003410.3C
U	AT4G34940.1	LF	B01_sangam_g333.t1	B01_sangam|2306870-2309367|-	Expressed	B02_g348.t1	BraA01g003420.3C
U	AT4G34910.1	LF	B01_sangam_g334.t1	B01_sangam|2309801-2313547|-	Expressed	B02_g349.t1	BraA01g003430.3C
U	AT4G34890.1	LF	B01_sangam_g335.t1	B01_sangam|2313642-2319774|+	Expressed	B02_g350.t1	BraA01g003440.3C
U	AT4G34880.1	LF	B01_sangam_g336.t1	B01_sangam|2319796-2321857|-	Expressed	B02_g351.t1	BraA01g003450.3C
U	AT4G34870.1	LF	B01_sangam_g337.t1	B01_sangam|2322340-2323077|-	Expressed	B02_g352.t1	BraA01g003460.3C
U	AT4G34860.1	LF	B01_sangam_g338.t1	B01_sangam|2325882-2328549|+	Expressed	B02_g353.t1	BraA01g003470.3C
U	AT4G34850.1	LF	B01_sangam_g339.t1	B01_sangam|2328579-2330107|-	Expressed	B02_g354.t1	BraA01g003480.3C
U	AT4G34830.1	LF	B01_sangam_g340.t1	B01_sangam|2330982-2336570|+	Expressed	B02_g355.t1	BraA01g003490.3C
-	-	LF	B01_sangam_g341.t1	B01_sangam|2344881-2346577|-	Expressed	B02_g356.t1	-
U	AT4G34750.1	LF	B01_sangam_g342.t1	B01_sangam|2389239-2390207|-	Expressed	B02_g358.t1	BraA01g003550.3C
U	AT4G34740.1	LF	B01_sangam_g343.t1	B01_sangam|2391402-2393536|+	Expressed	B02_g359.t1	BraA01g003570.3C
U	AT4G34730.1	LF	B01_sangam_g344.t1	B01_sangam|2393592-2395343|+	Expressed	B02_g360.t1	BraA01g003580.3C
U	AT4G34720.1	LF	B01_sangam_g345.t1	B01_sangam|2395622-2396995|+	Expressed	B02_g361.t1	BraA01g003590.3C
U	AT4G34710.1	LF	B01_sangam_g346.t1	B01_sangam|2410752-2414163|+	Expressed	B02_g362.t1	BraA01g003600.3C
-	-	-	B01_sangam_g347.t1	B01_sangam|2414842-2417584|+	Expressed	-	-
-	-	-	B01_sangam_g348.t1	B01_sangam|2419032-2422445|+	Expressed	-	-
U	AT4G34700.1	LF	B01_sangam_g349.t1	B01_sangam|2422646-2423757|-	Not-expressed	B02_g364.t1	BraA01g003620.3C
-	AT4G34680.1	-	B01_sangam_g350.t1	B01_sangam|2425104-2426537|-	Expressed	-	BraA01g003630.3C
U	AT4G34670.1	LF	B01_sangam_g351.t1	B01_sangam|2428768-2430437|-	Expressed	B02_g365.t1	BraA01g003640.3C
U	AT4G34660.1	LF	B01_sangam_g352.t1	B01_sangam|2430612-2433622|+	Expressed	B02_g366.t1	BraA01g003650.3C
U	AT4G34640.1	LF	B01_sangam_g353.t1	B01_sangam|2433845-2436757|-	Expressed	B02_g367.t1	BraA01g003660.3C
-	-	-	B01_sangam_g354.t1	B01_sangam|2437252-2441007|-	Expressed	-	-
-	-	LF	B01_sangam_g355.t1	B01_sangam|2444989-2449735|+	Expressed	B02_g369.t1	-
U	AT4G34630.1	LF	B01_sangam_g356.t1	B01_sangam|2452749-2454153|+	Expressed	B02_g370.t1	BraA01g003680.3C
U	AT4G34620.1	LF	B01_sangam_g357.t1	B01_sangam|2454499-2455484|+	Expressed	B02_g371.t1	BraA01g003690.3C
U	AT4G34590.1	LF	B01_sangam_g358.t1	B01_sangam|2465925-2467134|-	Expressed	B02_g372.t1	BraA01g003700.3C
U	AT4G34580.1	LF	B01_sangam_g359.t1	B01_sangam|2469682-2473474|-	Expressed	B02_g373.t1	BraA01g003710.3C
U	AT4G34570.1	LF	B01_sangam_g360.t1	B01_sangam|2474469-2478109|+	Expressed	B02_g374.t1	BraA01g003720.3C
U	AT4G34560.1	LF	B01_sangam_g361.t1	B01_sangam|2479641-2480594|-	Expressed	B02_g375.t1	BraA01g003730.3C
U	AT4G34540.1	LF	B01_sangam_g362.t1	B01_sangam|2482726-2484354|-	Expressed	B02_g376.t1	BraA01g003740.3C
U	AT4G34530.1	LF	B01_sangam_g363.t1	B01_sangam|2485252-2486884|-	Expressed	B02_g377.t1	-
-	AT4G34510.1	LF	B01_sangam_g364.t1	B01_sangam|2489431-2490074|-	Not-expressed	B02_g378.t1	-
U	AT4G34500.1	LF	B01_sangam_g365.t1	B01_sangam|2491189-2494206|+	Expressed	B02_g379.t1	BraA01g003760.3C
U	AT4G34490.1	LF	B01_sangam_g366.t1	B01_sangam|2494609-2497689|+	Expressed	B02_g380.t1	BraA01g003770.3C
U	AT4G34480.1	LF	B01_sangam_g367.t1	B01_sangam|2498219-2501568|+	Expressed	B02_g381.t1	-
U	AT4G34460.1	LF	B01_sangam_g368.t1	B01_sangam|2501989-2504797|+	Expressed	B02_g382.t1	BraA01g003780.3C
U	AT4G34450.1	LF	B01_sangam_g369.t1	B01_sangam|2504977-2509944|-	Expressed	B02_g383.t1	BraA01g003790.3C
U	AT4G34440.1	LF	B01_sangam_g370.t1	B01_sangam|2510199-2513674|-	Expressed	B02_g384.t1	BraA01g003800.3C
U	AT4G34420.1	LF	B01_sangam_g371.t1	B01_sangam|2513892-2520024|-	Expressed	B02_g385.t1	BraA01g003810.3C
U	AT4G34412.1	LF	B01_sangam_g372.t1	B01_sangam|2521209-2522883|+	Expressed	B02_g387.t1	BraA01g003840.3C
U	AT4G34410.1	LF	B01_sangam_g373.t1	B01_sangam|2522937-2524094|-	Expressed	B02_g388.t1	BraA01g003850.3C
U	AT4G34390.1	LF	B01_sangam_g374.t1	B01_sangam|2526323-2530064|-	Expressed	B02_g389.t1	BraA01g003860.3C
U	AT4G34380.1	LF	B01_sangam_g375.t1	B01_sangam|2534556-2536394|-	Expressed	B02_g390.t1	BraA01g003880.3C
U	AT4G34370.1	LF	B01_sangam_g376.t1	B01_sangam|2537487-2540744|-	Expressed	B02_g391.t1	BraA01g003890.3C
U	AT4G34360.1	LF	B01_sangam_g377.t1	B01_sangam|2541349-2543304|-	Expressed	B02_g392.t1	BraA01g003900.3C
U	AT4G34350.1	LF	B01_sangam_g378.t1	B01_sangam|2543589-2546292|+	Expressed	B02_g393.t1	BraA01g003910.3C
U	AT4G34340.1	LF	B01_sangam_g379.t1	B01_sangam|2549079-2550746|+	Expressed	B02_g394.t1	BraA01g003920.3C
U	AT4G34310.1	LF	B01_sangam_g380.t1	B01_sangam|2551094-2556284|-	Expressed	B02_g395.t1	BraA01g003930.3C
U	AT4G34290.1	LF	B01_sangam_g381.t1	B01_sangam|2556429-2557604|-	Expressed	B02_g396.t1	BraA01g003940.3C
U	AT4G34280.1	LF	B01_sangam_g382.t1	B01_sangam|2559827-2563374|-	Expressed	B02_g397.t1	BraA01g003950.3C
-	-	LF	B01_sangam_g383.t1	B01_sangam|2563539-2565003|+	Expressed	B02_g398.t1	BraA01g003960.3C
U	AT4G34270.1	LF	B01_sangam_g384.t1	B01_sangam|2565959-2567999|+	Expressed	B02_g399.t1	BraA01g003970.3C
U	AT4G34265.1	LF	B01_sangam_g385.t1	B01_sangam|2568073-2569654|-	Expressed	B02_g400.t1	BraA01g003980.3C
U	AT4G34260.1	LF	B01_sangam_g386.t1	B01_sangam|2569797-2573684|-	Expressed	B02_g401.t1	BraA01g003990.3C
U	AT4G34250.1	LF	B01_sangam_g387.t1	B01_sangam|2576566-2578244|-	Expressed	B02_g402.t1	BraA01g004000.3C
U	AT4G34220.1	LF	B01_sangam_g388.t1	B01_sangam|2705659-2706428|+	Expressed	B02_g405.t1	BraA01g004050.3C
U	AT4G34215.1	LF	B01_sangam_g389.t1	B01_sangam|2706679-2708338|+	Expressed	B02_g406.t1	BraA01g004060.3C
U	AT4G34200.1	LF	B01_sangam_g390.t1	B01_sangam|2710079-2712762|+	Expressed	B02_g407.t1	BraA01g004070.3C
U	AT4G34190.1	LF	B01_sangam_g391.t1	B01_sangam|2712899-2714044|+	Expressed	B02_g408.t1	BraA01g004080.3C
-	-	LF	B01_sangam_g392.t1	B01_sangam|2714167-2718324|-	Expressed	B02_g409.t1	BraA01g004090.3C
-	-	LF	B01_sangam_g393.t1	B01_sangam|2720099-2722178|+	Expressed	B02_g410.t1	BraA01g004100.3C
U	AT4G34160.1	LF	B01_sangam_g394.t1	B01_sangam|2729232-2730844|-	Expressed	B02_g411.t1	BraA01g004130.3C
U	AT4G34150.1	LF	B01_sangam_g395.t1	B01_sangam|2731422-2733694|-	Expressed	B02_g412.t1	BraA01g004140.3C
-	AT4G34140.1	-	B01_sangam_g396.t1	B01_sangam|2734089-2737134|-	Expressed	-	-
-	-	LF	B01_sangam_g397.t1	B01_sangam|2737559-2739448|+	Expressed	B02_g413.t1	BraA01g004150.3C
-	AT4G34135.1	LF	B01_sangam_g398.t1	B01_sangam|2740179-2741798|+	Expressed	B02_g414.t1	BraA01g004160.3C
U	-	LF	B01_sangam_g399.t1	B01_sangam|2742539-2744177|+	Not-expressed	B02_g415.t1	BraA01g004180.3C
U	AT4G34120.1	LF	B01_sangam_g400.t1	B01_sangam|2744194-2745114|-	Expressed	B02_g416.t1	BraA01g004190.3C
-	-	LF	B01_sangam_g401.t1	B01_sangam|2745229-2746799|+	Expressed	B02_g417.t1	-
U	AT4G34110.1	LF	B01_sangam_g402.t1	B01_sangam|2746803-2750284|-	Expressed	B02_g418.t1	-
U	AT4G34100.1	LF	B01_sangam_g403.t1	B01_sangam|2750895-2755694|-	Expressed	B02_g419.t1	BraA01g004200.3C
-	AT4G34060.1	LF	B01_sangam_g404.t1	B01_sangam|2756496-2762594|-	Expressed	B02_g420.t1	BraA01g004210.3C
-	AT4G34050.1	LF	B01_sangam_g405.t1	B01_sangam|2763892-2765194|-	Expressed	B02_g421.t1	-
U	AT4G34020.1	LF	B01_sangam_g406.t1	B01_sangam|2766519-2768689|+	Expressed	B02_g422.t1	BraA01g004220.3C
U	AT4G34000.1	LF	B01_sangam_g407.t1	B01_sangam|2768714-2772314|-	Expressed	B02_g423.t1	BraA01g004230.3C
U	AT4G33970.1	LF	B01_sangam_g408.t1	B01_sangam|2774109-2779633|+	Expressed	B02_g424.t1	BraA01g004240.3C
U	AT4G33960.1	LF	B01_sangam_g409.t1	B01_sangam|2782142-2782584|-	Expressed	B02_g426.t1	BraA01g004260.3C
U	AT4G33950.1	LF	B01_sangam_g410.t1	B01_sangam|2786462-2789094|-	Expressed	B02_g427.t1	BraA01g004270.3C
U	AT4G33945.1	LF	B01_sangam_g411.t1	B01_sangam|2790032-2792834|-	Expressed	B02_g429.t1	BraA01g004280.3C
U	AT4G33940.1	LF	B01_sangam_g412.t1	B01_sangam|2792974-2794564|-	Expressed	B02_g430.t1	BraA01g004290.3C
U	AT4G33925.1	LF	B01_sangam_g413.t1	B01_sangam|2794932-2796044|-	Expressed	B02_g431.t1	BraA01g004300.3C
U	-	LF	B01_sangam_g414.t1	B01_sangam|2796124-2797114|-	Expressed	B02_g432.t1	-
U	AT4G33880.1	LF	B01_sangam_g415.t1	B01_sangam|2803281-2805186|+	Expressed	B02_g434.t1	BraA01g004310.3C
U	AT4G33870.1	LF	B01_sangam_g416.t1	B01_sangam|2807841-2809796|+	Expressed	B02_g435.t1	BraA01g004320.3C
U	AT4G33800.1	LF	B01_sangam_g417.t1	B01_sangam|2812031-2813126|+	Expressed	B02_g436.t1	BraA01g004330.3C
U	AT4G33790.1	LF	B01_sangam_g418.t1	B01_sangam|2820551-2825582|+	Expressed	B02_g437.t1	BraA01g004350.3C
U	AT4G33780.1	LF	B01_sangam_g419.t1	B01_sangam|2826331-2827909|+	Expressed	B02_g439.t1	-
U	AT4G33770.1	LF	B01_sangam_g420.t1	B01_sangam|2831831-2834801|+	Expressed	B02_g440.t1	BraA01g004360.3C
U	AT4G33760.1	LF	B01_sangam_g421.t1	B01_sangam|2834981-2838752|+	Expressed	B02_g441.t1	BraA01g004380.3C
U	AT4G33740.1	LF	B01_sangam_g422.t1	B01_sangam|2841322-2843886|-	Expressed	B02_g442.t1	BraA01g004390.3C
U	AT4G33730.1	LF	B01_sangam_g423.t1	B01_sangam|2948052-2948626|-	Not-expressed	B02_g443.t1	BraA01g004400.3C
-	AT4G33720.1	LF	B01_sangam_g424.t1	B01_sangam|2951099-2951846|-	Expressed	B02_g444.t1	BraA01g004410.3C
U	AT4G33700.1	LF	B01_sangam_g425.t1	B01_sangam|2953641-2956882|+	Expressed	B02_g445.t1	BraA01g004430.3C
U	AT4G33690.1	LF	B01_sangam_g426.t1	B01_sangam|2956911-2958476|-	Expressed	B02_g446.t1	BraA01g004440.3C
U	AT4G33680.1	LF	B01_sangam_g427.t1	B01_sangam|2958631-2961895|+	Expressed	B02_g447.t1	BraA01g004450.3C
U	AT4G33666.1	LF	B01_sangam_g428.t1	B01_sangam|2961907-2962436|-	Expressed	B02_g448.t1	BraA01g004460.3C
-	-	LF	B01_sangam_g429.t1	B01_sangam|2963061-2964294|+	Expressed	B02_g449.t1	-
U	AT4G33650.1	LF	B01_sangam_g430.t1	B01_sangam|2964554-2969896|-	Expressed	B02_g450.t1	BraA01g004470.3C
U	AT4G33640.1	LF	B01_sangam_g431.t1	B01_sangam|2970181-2970970|+	Expressed	B02_g451.t1	BraA01g004480.3C
U	AT4G33625.1	LF	B01_sangam_g432.t1	B01_sangam|2971231-2972763|+	Expressed	B02_g452.t1	BraA01g004490.3C
U	AT4G33620.1	LF	B01_sangam_g433.t1	B01_sangam|2972773-2978276|-	Expressed	B02_g453.t1	BraA01g004500.3C
-	AT4G33585.1	LF	B01_sangam_g434.t1	B01_sangam|2986108-2986759|+	Expressed	B02_g454.t1	-
U	AT4G33580.1	LF	B01_sangam_g435.t1	B01_sangam|2986884-2989123|-	Expressed	B02_g455.t1	BraA01g004520.3C
-	AT4G33540.1	LF	B01_sangam_g436.t1	B01_sangam|2989248-2992583|-	Expressed	B02_g456.t1	-
U	AT4G33530.1	LF	B01_sangam_g437.t1	B01_sangam|2992738-2997080|+	Expressed	B02_g459.t1	BraA01g004530.3C
U	AT4G33520.1	LF	B01_sangam_g438.t1	B01_sangam|2997132-3002773|-	Expressed	B02_g460.t1	BraA01g004540.3C
U	AT4G33510.1	LF	B01_sangam_g439.t1	B01_sangam|3004873-3007483|-	Expressed	B02_g461.t1	BraA01g004550.3C
U	AT4G33500.1	LF	B01_sangam_g440.t1	B01_sangam|3008188-3011911|+	Expressed	B02_g462.t1	BraA01g004560.3C
U	AT4G33495.1	LF	B01_sangam_g441.t1	B01_sangam|3012308-3013892|+	Expressed	B02_g463.t1	BraA01g004570.3C
U	AT4G33490.1	LF	B01_sangam_g442.t1	B01_sangam|3014088-3016210|+	Expressed	B02_g464.t1	BraA01g004580.3C
U	AT4G33480.1	LF	B01_sangam_g443.t1	B01_sangam|3016568-3019345|+	Expressed	B02_g465.t1	BraA01g004590.3C
U	AT4G33470.1	LF	B01_sangam_g444.t1	B01_sangam|3019438-3021939|+	Expressed	B02_g466.t1	BraA01g004600.3C
U	AT4G33467.1	LF	B01_sangam_g445.t1	B01_sangam|3024188-3024851|+	Expressed	B02_g467.t1	-
U	AT4G33450.1	LF	B01_sangam_g446.t1	B01_sangam|3025088-3029348|+	Expressed	B02_g468.t1	BraA01g004610.3C
U	AT4G33440.1	LF	B01_sangam_g447.t1	B01_sangam|3030443-3033723|-	Expressed	B02_g470.t1	BraA01g004620.3C
-	AT4G33430.1	LF	B01_sangam_g448.t1	B01_sangam|3034658-3038434|+	Expressed	B02_g471.t1	BraA01g004630.3C
U	AT4G33420.1	LF	B01_sangam_g449.t1	B01_sangam|3038438-3040363|-	Expressed	B02_g472.t1	BraA01g004640.3C
U	AT4G33410.1	LF	B01_sangam_g450.t1	B01_sangam|3042226-3044083|-	Expressed	B02_g474.t1	BraA01g004650.3C
U	AT4G33400.1	LF	B01_sangam_g451.t1	B01_sangam|3044518-3046842|+	Expressed	B02_g475.t1	BraA01g004660.3C
U	AT4G33390.1	LF	B01_sangam_g452.t1	B01_sangam|3046863-3049533|-	Expressed	B02_g476.t1	BraA01g004670.3C
-	AT4G33380.1	LF	B01_sangam_g453.t1	B01_sangam|3049743-3052293|-	Expressed	B02_g477.t1	-
U	AT4G33350.1	LF	B01_sangam_g454.t1	B01_sangam|3052998-3055218|+	Expressed	B02_g478.t1	BraA01g004680.3C
U	AT4G33330.1	LF	B01_sangam_g455.t1	B01_sangam|3056728-3060159|+	Expressed	B02_g479.t1	BraA01g004690.3C
U	AT4G33300.1	LF	B01_sangam_g456.t1	B01_sangam|3060858-3065249|+	Expressed	B02_g480.t1	BraA01g004700.3C
U	AT4G33260.1	LF	B01_sangam_g457.t1	B01_sangam|3065898-3068176|+	Expressed	B02_g481.t1	BraA01g004710.3C
-	AT4G33250.1	LF	B01_sangam_g458.t1	B01_sangam|3071498-3073366|+	Expressed	B02_g482.t1	BraA01g004720.3C
U	AT4G33240.1	LF	B01_sangam_g459.t1	B01_sangam|3074078-3082259|+	Expressed	B02_g483.t1	BraA01g004730.3C
U	AT4G33220.1	LF	B01_sangam_g460.t1	B01_sangam|3082379-3087943|-	Expressed	B02_g484.t1	BraA01g004740.3C
U	AT4G33210.1	LF	B01_sangam_g461.t1	B01_sangam|3088738-3093932|+	Expressed	B02_g485.t1	BraA01g004750.3C
U	AT4G33200.1	LF	B01_sangam_g462.t1	B01_sangam|3094528-3107549|+	Expressed	B02_g486.t1	BraA01g004760.3C
U	AT4G33180.1	LF	B01_sangam_g463.t1	B01_sangam|3107954-3109053|-	Expressed	B02_g487.t1	BraA01g004770.3C
U	AT4G33170.1	LF	B01_sangam_g464.t1	B01_sangam|3109218-3112347|+	Expressed	B02_g488.t1	BraA01g004780.3C
U	AT4G33160.1	LF	B01_sangam_g465.t1	B01_sangam|3112349-3114033|-	Expressed	B02_g489.t1	BraA01g004790.3C
U	AT4G33150.1	LF	B01_sangam_g466.t1	B01_sangam|3117358-3123519|+	Expressed	B02_g490.t1	BraA01g004800.3C
-	AT4G33145.1	LF	B01_sangam_g467.t1	B01_sangam|3123738-3124111|+	Expressed	B02_g491.t1	BraA01g004810.3C
-	-	LF	B01_sangam_g468.t1	B01_sangam|3125138-3125506|+	Expressed	B02_g494.t1	-
-	-	-	B01_sangam_g469.t1	B01_sangam|3126658-3127133|+	Expressed	-	-
U	AT4G33140.1	LF	B01_sangam_g470.t1	B01_sangam|3127538-3129873|-	Expressed	B02_g495.t1	BraA01g004850.3C
U	AT4G33130.1	LF	B01_sangam_g471.t1	B01_sangam|3130328-3132136|+	Expressed	B02_g496.t1	BraA01g004860.3C
-	-	LF	B01_sangam_g472.t1	B01_sangam|3133588-3137041|+	Expressed	B02_g497.t1	BraA01g004880.3C
U	AT4G33110.1	LF	B01_sangam_g473.t1	B01_sangam|3138158-3140661|+	Expressed	B02_g498.t1	BraA01g004890.3C
U	AT4G33090.1	LF	B01_sangam_g474.t1	B01_sangam|3141608-3146543|+	Expressed	B02_g500.t1	BraA01g004910.3C
U	AT4G33080.1	LF	B01_sangam_g475.t1	B01_sangam|3146919-3151743|-	Expressed	B02_g501.t1	BraA01g004920.3C
U	AT4G33060.1	LF	B01_sangam_g476.t1	B01_sangam|3153395-3156793|-	Expressed	B02_g502.t1	BraA01g004930.3C
U	AT4G33050.1	LF	B01_sangam_g477.t1	B01_sangam|3157538-3160202|+	Expressed	B02_g504.t1	BraA01g004940.3C
U	AT4G33040.1	LF	B01_sangam_g478.t1	B01_sangam|3163513-3164202|+	Expressed	B02_g505.t1	BraA01g004950.3C
U	AT4G33030.1	LF	B01_sangam_g479.t1	B01_sangam|3167253-3169888|-	Expressed	B02_g506.t1	BraA01g004960.3C
U	AT4G33020.1	LF	B01_sangam_g480.t1	B01_sangam|3170363-3175182|+	Expressed	B02_g507.t1	BraA01g004970.3C
U	AT4G33010.1	LF	B01_sangam_g481.t1	B01_sangam|3176653-3181304|+	Expressed	B02_g508.t1	BraA01g004980.3C
U	AT4G33000.1	LF	B01_sangam_g482.t1	B01_sangam|3181457-3183818|-	Expressed	B02_g509.t1	BraA01g004990.3C
U	AT4G32980.1	LF	B01_sangam_g483.t1	B01_sangam|3183913-3190944|+	Expressed	B02_g510.t1	BraA01g005000.3C
U	AT4G32940.1	LF	B01_sangam_g484.t1	B01_sangam|3193363-3196147|+	Expressed	B02_g511.t1	BraA01g005100.3C
U	AT4G32930.1	LF	B01_sangam_g485.t1	B01_sangam|3196167-3197658|-	Expressed	B02_g512.t1	BraA01g005110.3C
U	AT4G32920.1	LF	B01_sangam_g486.t1	B01_sangam|3199273-3206268|+	Expressed	B02_g513.t1	BraA01g005120.3C
U	AT4G32910.1	LF	B01_sangam_g487.t1	B01_sangam|3206400-3210778|-	Expressed	B02_g514.t1	BraA01g005130.3C
U	AT4G32900.1	LF	B01_sangam_g488.t1	B01_sangam|3211553-3213905|+	Expressed	B02_g515.t1	BraA01g005140.3C
U	AT4G32890.1	LF	B01_sangam_g489.t1	B01_sangam|3217629-3218978|-	Expressed	B02_g516.t1	BraA01g005150.3C
U	AT4G32880.1	LF	B01_sangam_g490.t1	B01_sangam|3224833-3230147|+	Expressed	B02_g517.t1	BraA01g005160.3C
U	AT4G32870.1	LF	B01_sangam_g491.t1	B01_sangam|3230939-3231868|-	Expressed	B02_g518.t1	BraA01g005170.3C
U	AT4G32860.1	LF	B01_sangam_g492.t1	B01_sangam|3235673-3236530|+	Expressed	B02_g519.t1	BraA01g005180.3C
U	AT4G32850.1	LF	B01_sangam_g493.t1	B01_sangam|3248063-3253468|-	Expressed	B02_g520.t1	BraA01g005190.3C
U	AT4G32840.1	LF	B01_sangam_g494.t1	B01_sangam|3254103-3257395|+	Expressed	B02_g521.t1	BraA01g005200.3C
U	AT4G32830.1	LF	B01_sangam_g495.t1	B01_sangam|3257551-3259818|-	Expressed	B02_g522.t1	BraA01g005210.3C
U	AT4G32820.1	LF	B01_sangam_g496.t1	B01_sangam|3260443-3268758|+	Expressed	B02_g523.t1	BraA01g005220.3C
U	AT4G32810.1	LF	B01_sangam_g497.t1	B01_sangam|3268821-3272248|-	Expressed	B02_g524.t1	BraA01g005230.3C
U	AT4G32800.1	LF	B01_sangam_g498.t1	B01_sangam|3289740-3290768|-	Expressed	B02_g525.t1	BraA01g005240.3C
U	AT4G32780.1	LF	B01_sangam_g499.t1	B01_sangam|3301365-3308248|-	Expressed	B02_g526.t1	BraA01g005250.3C
U	AT4G32760.1	LF	B01_sangam_g500.t1	B01_sangam|3309427-3314058|-	Expressed	B02_g529.t1	BraA01g005310.3C
U	AT4G32750.1	LF	B01_sangam_g501.t1	B01_sangam|3314683-3316724|+	Expressed	B02_g530.t1	BraA01g005320.3C
U	AT4G32730.1	LF	B01_sangam_g502.t1	B01_sangam|3317656-3322748|-	Expressed	B02_g531.t1	BraA01g005340.3C
U	AT4G32720.1	LF	B01_sangam_g503.t1	B01_sangam|3323419-3325958|-	Expressed	B02_g532.t1	BraA01g005350.3C
-	AT4G32714.1	LF	B01_sangam_g504.t1	B01_sangam|3331293-3332613|-	Expressed	B02_g533.t1	-
U	AT4G32710.1	LF	B01_sangam_g505.t1	B01_sangam|3333908-3337243|-	Expressed	B02_g534.t1	BraA01g005360.3C
U	-	LF	B01_sangam_g506.t1	B01_sangam|3337813-3349183|-	Expressed	B02_g536.t1	BraA01g005370.3C
-	AT4G32690.1	LF	B01_sangam_g507.t1	B01_sangam|3349611-3351103|-	Expressed	B02_g537.t1	BraA01g005380.3C
U	AT4G32670.1	LF	B01_sangam_g508.t1	B01_sangam|3351268-3360812|+	Expressed	B02_g538.t1	BraA01g005390.3C
U	AT4G32660.1	LF	B01_sangam_g509.t1	B01_sangam|3360977-3364333|-	Expressed	B02_g541.t1	BraA01g005420.3C
U	AT4G32650.1	LF	B01_sangam_g510.t1	B01_sangam|3365388-3368779|+	Expressed	B02_g542.t1	BraA01g005430.3C
U	AT4G32640.1	LF	B01_sangam_g511.t1	B01_sangam|3369396-3377663|-	Expressed	B02_g543.t1	BraA01g005440.3C
U	AT4G32630.1	LF	B01_sangam_g512.t1	B01_sangam|3378033-3381683|-	Expressed	B02_g544.t1	BraA01g005450.3C
U	AT4G32620.1	LF	B01_sangam_g513.t1	B01_sangam|3382087-3387573|-	Expressed	B02_g545.t1	-
U	AT4G32610.1	LF	B01_sangam_g514.t1	B01_sangam|3390228-3392224|+	Expressed	B02_g546.t1	BraA01g005470.3C
U	AT4G32605.1	LF	B01_sangam_g515.t1	B01_sangam|3392318-3393896|+	Expressed	B02_g547.t1	BraA01g005480.3C
U	AT4G32600.1	LF	B01_sangam_g516.t1	B01_sangam|3394211-3396513|-	Expressed	B02_g548.t1	BraA01g005490.3C
U	AT4G32590.1	LF	B01_sangam_g517.t1	B01_sangam|3397075-3398453|-	Expressed	B02_g549.t1	BraA01g005500.3C
U	AT4G32570.1	LF	B01_sangam_g518.t1	B01_sangam|3399568-3401792|+	Expressed	B02_g550.t1	BraA01g005510.3C
U	AT4G32560.1	LF	B01_sangam_g519.t1	B01_sangam|3401794-3404143|-	Expressed	B02_g551.t1	BraA01g005520.3C
U	AT4G32551.1	LF	B01_sangam_g520.t1	B01_sangam|3406630-3414223|-	Expressed	B02_g552.t1	BraA01g005530.3C
U	AT4G32540.1	LF	B01_sangam_g521.t1	B01_sangam|3419463-3421613|-	Expressed	B02_g553.t1	BraA01g005540.3C
-	-	LF	B01_sangam_g522.t1	B01_sangam|3426568-3430232|+	Expressed	B02_g554.t1	-
-	-	LF	B01_sangam_g523.t1	B01_sangam|3430237-3431933|-	Expressed	B02_g555.t1	BraA01g005550.3C
U	AT4G32530.1	LF	B01_sangam_g524.t1	B01_sangam|3432378-3434160|+	Expressed	B02_g556.t1	BraA01g005560.3C
-	AT4G32520.1	LF	B01_sangam_g525.t1	B01_sangam|3434448-3437431|+	Expressed	B02_g557.t1	BraA01g005570.3C
-	AT4G32510.1	LF	B01_sangam_g526.t1	B01_sangam|3437558-3441397|+	Expressed	B02_g558.t1	-
U	AT4G32500.1	LF	B01_sangam_g527.t1	B01_sangam|3441591-3445833|-	Expressed	B02_g559.t1	BraA01g005580.3C
U	AT4G32470.1	LF	B01_sangam_g528.t1	B01_sangam|3446848-3448226|+	Expressed	B02_g560.t1	BraA01g005590.3C
U	AT4G32460.1	LF	B01_sangam_g529.t1	B01_sangam|3451528-3454460|+	Expressed	B02_g561.t1	BraA01g005600.3C
U	AT4G32450.1	LF	B01_sangam_g530.t1	B01_sangam|3454666-3456453|-	Expressed	B02_g562.t1	BraA01g005610.3C
-	AT4G32440.1	LF	B01_sangam_g531.t1	B01_sangam|3456809-3459973|-	Expressed	B02_g563.t1	BraA01g005620.3C
U	AT4G32430.1	LF	B01_sangam_g532.t1	B01_sangam|3462028-3464713|-	Expressed	B02_g564.t1	BraA01g005630.3C
U	AT4G32420.1	LF	B01_sangam_g533.t1	B01_sangam|3464858-3470467|+	Expressed	B02_g565.t1	BraA01g005640.3C
-	AT4G32410.1	-	B01_sangam_g534.t1	B01_sangam|3470808-3477120|+	Expressed	-	BraA01g005650.3C
U	AT4G32400.1	LF	B01_sangam_g535.t1	B01_sangam|3480184-3482243|-	Expressed	B02_g567.t1	BraA01g005660.3C
U	AT4G32370.1	LF	B01_sangam_g536.t1	B01_sangam|3483034-3487543|-	Expressed	B02_g568.t1	BraA01g005670.3C
U	AT4G32350.1	LF	B01_sangam_g537.t1	B01_sangam|3488606-3491733|-	Expressed	B02_g569.t1	BraA01g005700.3C
-	-	-	B01_sangam_g538.t1	B01_sangam|3493167-3493773|-	Not-expressed	-	-
U	AT4G32340.1	LF	B01_sangam_g539.t1	B01_sangam|3496678-3498367|+	Expressed	B02_g570.t1	BraA01g005710.3C
U	AT4G32330.1	LF	B01_sangam_g540.t1	B01_sangam|3498623-3502003|-	Expressed	B02_g571.t1	BraA01g005720.3C
-	AT4G32300.1	LF	B01_sangam_g541.t1	B01_sangam|3504221-3504843|-	Expressed	B02_g574.t1	BraA01g005730.3C
-	-	LF	B01_sangam_g542.t1	B01_sangam|3508228-3508910|+	Expressed	B02_g575.t1	-
-	-	-	B01_sangam_g543.t1	B01_sangam|3513097-3513724|-	Expressed	-	-
-	-	-	B01_sangam_g544.t1	B01_sangam|3516749-3517281|+	Expressed	-	-
-	-	LF	B01_sangam_g545.t1	B01_sangam|3517408-3518214|-	Not-expressed	B02_g576.t1	-
U	-	LF	B01_sangam_g546.t1	B01_sangam|3518564-3521564|-	Expressed	B02_g578.t1	-
-	-	-	B01_sangam_g547.t1	B01_sangam|3521647-3524874|-	Expressed	-	BraA01g005740.3C
U	AT4G32295.1	LF	B01_sangam_g548.t1	B01_sangam|3529590-3531344|-	Expressed	B02_g579.t1	BraA01g005750.3C
U	AT4G32290.1	LF	B01_sangam_g549.t1	B01_sangam|3532519-3533897|+	Expressed	B02_g580.t1	BraA01g005760.3C
U	AT4G32285.1	LF	B01_sangam_g550.t1	B01_sangam|3534731-3537664|-	Expressed	B02_g581.t1	BraA01g005770.3C
U	AT4G32280.1	LF	B01_sangam_g551.t1	B01_sangam|3538819-3540254|-	Expressed	B02_g582.t1	BraA01g005780.3C
-	-	LF	B01_sangam_g552.t1	B01_sangam|3544151-3548704|-	Expressed	B02_g583.t1	-
U	AT4G32270.1	LF	B01_sangam_g553.t1	B01_sangam|3605959-3607297|+	Expressed	B02_g584.t1	BraA01g005800.3C
U	AT4G32250.1	LF	B01_sangam_g554.t1	B01_sangam|3607337-3610334|-	Expressed	B02_g585.t1	BraA01g005810.3C
U	-	LF	B01_sangam_g555.t1	B01_sangam|3610579-3612174|-	Expressed	B02_g586.t1	BraA01g005820.3C
U	AT4G32190.1	LF	B01_sangam_g556.t1	B01_sangam|3612318-3615284|-	Expressed	B02_g587.t1	BraA01g005830.3C
U	AT4G32180.1	LF	B01_sangam_g557.t1	B01_sangam|3616009-3621757|+	Expressed	B02_g588.t1	BraA01g005840.3C
U	AT4G32160.1	LF	B01_sangam_g558.t1	B01_sangam|3621786-3625734|-	Expressed	B02_g589.t1	BraA01g005850.3C
-	AT4G32150.1	LF	B01_sangam_g559.t1	B01_sangam|3626369-3627807|+	Expressed	B02_g590.t1	BraA01g005860.3C
-	AT4G32130.1	LF	B01_sangam_g560.t1	B01_sangam|3630359-3632837|+	Expressed	B02_g591.t1	BraA01g005870.3C
U	AT4G32120.1	LF	B01_sangam_g561.t1	B01_sangam|3633279-3635938|+	Expressed	B02_g594.t1	BraA01g005880.3C
-	AT4G32100.1	LF	B01_sangam_g562.t1	B01_sangam|3637409-3638161|+	Expressed	B02_g595.t1	BraA01g005890.3C
-	AT4G32090.1	LF	B01_sangam_g563.t1	B01_sangam|3638909-3639891|+	Expressed	B02_g596.t1	BraA01g005910.3C
-	AT4G32070.1	-	B01_sangam_g564.t1	B01_sangam|3640209-3643600|+	Expressed	-	BraA01g005920.3C
U	AT4G32060.1	LF	B01_sangam_g565.t1	B01_sangam|3643829-3646254|-	Expressed	B02_g597.t1	BraA01g005930.3C
U	AT4G32050.1	LF	B01_sangam_g566.t1	B01_sangam|3646591-3650924|-	Expressed	B02_g598.t1	BraA01g005940.3C
-	-	LF	B01_sangam_g567.t1	B01_sangam|3651066-3653234|-	Expressed	B02_g599.t1	-
U	AT4G32030.1	LF	B01_sangam_g568.t1	B01_sangam|3653461-3659074|-	Expressed	B02_g600.t1	BraA01g005950.3C
U	AT4G32020.1	LF	B01_sangam_g569.t1	B01_sangam|3661038-3662564|-	Expressed	B02_g604.t1	BraA01g005970.3C
-	-	LF	B01_sangam_g570.t1	B01_sangam|3664203-3665424|-	Expressed	B02_g605.t1	-
U	AT4G31990.1	LF	B01_sangam_g571.t1	B01_sangam|3668079-3674005|+	Expressed	B02_g606.t1	BraA01g005980.3C
-	AT4G31985.1	LF	B01_sangam_g572.t1	B01_sangam|3674022-3674964|-	Expressed	B02_g607.t1	-
U	AT4G31980.1	LF	B01_sangam_g573.t1	B01_sangam|3676206-3678804|-	Expressed	B02_g608.t1	BraA01g006000.3C
-	AT4G31920.1	LF	B01_sangam_g574.t1	B01_sangam|3679809-3682883|+	Expressed	B02_g609.t1	-
-	-	LF	B01_sangam_g575.t1	B01_sangam|3683177-3683774|-	Not-expressed	B02_g610.t1	-
-	-	LF	B01_sangam_g576.t1	B01_sangam|3684649-3686409|+	Expressed	B02_g611.t1	BraA01g006030.3C
U	AT4G31890.1	LF	B01_sangam_g577.t1	B01_sangam|3691377-3693654|+	Expressed	B02_g613.t1	BraA01g006040.3C
U	AT4G31880.1	LF	B01_sangam_g578.t1	B01_sangam|3696647-3702067|+	Expressed	B02_g614.t1	BraA01g006050.3C
U	AT4G31875.1	LF	B01_sangam_g579.t1	B01_sangam|3706287-3709510|+	Expressed	B02_g615.t1	BraA01g006070.3C
U	AT4G31850.1	LF	B01_sangam_g580.t1	B01_sangam|3709843-3713752|-	Expressed	B02_g616.t1	BraA01g006080.3C
U	AT4G31840.1	LF	B01_sangam_g581.t1	B01_sangam|3713937-3714932|-	Expressed	B02_g617.t1	BraA01g006100.3C
U	AT4G31830.1	LF	B01_sangam_g582.t1	B01_sangam|3715287-3715921|+	Not-expressed	B02_g618.t1	BraA01g006110.3C
U	AT4G31820.1	LF	B01_sangam_g583.t1	B01_sangam|3723447-3727129|+	Expressed	B02_g619.t1	BraA01g006120.3C
U	AT4G31800.1	LF	B01_sangam_g584.t1	B01_sangam|3729821-3731392|-	Expressed	B02_g620.t1	BraA01g006130.3C
-	-	-	B01_sangam_g585.t1	B01_sangam|3732987-3733620|+	Not-expressed	-	-
-	-	-	B01_sangam_g586.t1	B01_sangam|3733668-3736752|-	Not-expressed	-	-
U	AT4G31790.1	LF	B01_sangam_g587.t1	B01_sangam|3740592-3742152|-	Expressed	B02_g621.t1	BraA01g006140.3C
U	AT4G31780.1	LF	B01_sangam_g588.t1	B01_sangam|3742385-3745362|-	Expressed	B02_g622.t1	BraA01g006150.3C
U	AT4G31750.1	LF	B01_sangam_g589.t1	B01_sangam|3746487-3749559|+	Expressed	B02_g623.t1	BraA01g006160.3C
-	-	LF	B01_sangam_g590.t1	B01_sangam|3749597-3751722|-	Expressed	B02_g624.t1	BraA01g006170.3C
U	AT4G31730.1	LF	B01_sangam_g591.t1	B01_sangam|3753190-3753992|-	Expressed	B02_g625.t1	BraA01g006180.3C
U	AT4G31720.1	LF	B01_sangam_g592.t1	B01_sangam|3760657-3762941|+	Expressed	B02_g626.t1	BraA01g006190.3C
-	AT4G31680.1	LF	B01_sangam_g593.t1	B01_sangam|3763477-3767797|+	Expressed	B02_g627.t1	-
U	AT4G31670.1	LF	B01_sangam_g594.t1	B01_sangam|3767947-3771384|+	Expressed	B02_g628.t1	BraA01g006220.3C
-	AT4G31650.1	-	B01_sangam_g595.t1	B01_sangam|3771398-3772832|-	Expressed	-	BraA01g006230.3C
-	-	LF	B01_sangam_g596.t1	B01_sangam|3773377-3778324|+	Expressed	B02_g630.t1	BraA01g006240.3C
-	-	LF	B01_sangam_g597.t1	B01_sangam|3778777-3779392|-	Expressed	B02_g631.t1	BraA01g006250.3C
-	AT4G31640.1	LF	B01_sangam_g598.t1	B01_sangam|3780700-3782612|-	Expressed	B02_g632.t1	BraA01g006260.3C
-	-	-	B01_sangam_g599.t1	B01_sangam|3783089-3785302|-	Expressed	-	-
-	AT4G31600.1	-	B01_sangam_g600.t1	B01_sangam|3785627-3786202|+	Not-expressed	-	-
U	AT4G31590.1	LF	B01_sangam_g601.t1	B01_sangam|3788387-3791408|+	Expressed	B02_g634.t1	BraA01g006290.3C
U	AT4G31570.1	LF	B01_sangam_g602.t1	B01_sangam|3791845-3802142|-	Expressed	B02_g635.t1	BraA01g006300.3C
-	AT4G31560.1	LF	B01_sangam_g603.t1	B01_sangam|3802529-3803552|-	Expressed	B02_g636.t1	-
U	AT4G31550.1	LF	B01_sangam_g604.t1	B01_sangam|3810077-3811884|+	Expressed	B02_g637.t1	BraA01g006320.3C
-	-	-	B01_sangam_g605.t1	B01_sangam|3813175-3814562|-	Not-expressed	-	-
U	AT4G31540.1	LF	B01_sangam_g606.t1	B01_sangam|3815647-3818547|+	Expressed	B02_g638.t1	BraA01g006330.3C
-	-	LF	B01_sangam_g607.t1	B01_sangam|3818576-3821332|-	Expressed	B02_g639.t1	BraA01g006340.3C
-	AT4G31480.1	LF	B01_sangam_g608.t1	B01_sangam|3826848-3831112|-	Expressed	B02_g640.t1	BraA01g006380.3C
U	AT4G31450.1	LF	B01_sangam_g609.t1	B01_sangam|3831307-3836187|+	Expressed	B02_g641.t1	BraA01g006390.3C
U	AT4G31440.1	LF	B01_sangam_g610.t1	B01_sangam|3836241-3838962|-	Expressed	B02_g642.t1	BraA01g006430.3C
U	AT4G31430.1	LF	B01_sangam_g611.t1	B01_sangam|3839343-3843062|-	Expressed	B02_g643.t1	BraA01g006440.3C
U	AT4G31420.1	LF	B01_sangam_g612.t1	B01_sangam|3843747-3845565|+	Expressed	B02_g644.t1	BraA01g006450.3C
U	AT4G31410.1	LF	B01_sangam_g613.t1	B01_sangam|3845740-3847382|-	Expressed	B02_g645.t1	BraA01g006460.3C
-	-	LF	B01_sangam_g614.t1	B01_sangam|3849027-3850759|+	Expressed	B02_g646.t1	-
-	-	-	B01_sangam_g615.t1	B01_sangam|3851934-3853002|-	Expressed	-	-
U	-	LF	B01_sangam_g616.t1	B01_sangam|3855600-3856642|-	Not-expressed	B02_g647.t1	-
-	AT4G31390.1	-	B01_sangam_g617.t1	B01_sangam|3857621-3861212|-	Expressed	-	BraA01g006470.3C
U	AT4G31380.1	LF	B01_sangam_g618.t1	B01_sangam|3863357-3864082|-	Expressed	B02_g648.t1	BraA01g006480.3C
U	AT4G31360.1	LF	B01_sangam_g619.t1	B01_sangam|3871209-3872888|-	Expressed	B02_g649.t1	BraA01g006510.3C
-	-	-	B01_sangam_g620.t1	B01_sangam|3874337-3875108|-	Not-expressed	-	-
U	AT4G31350.1	LF	B01_sangam_g621.t1	B01_sangam|3875585-3878458|-	Expressed	B02_g650.t1	BraA01g006540.3C
-	-	LF	B01_sangam_g622.t1	B01_sangam|3879183-3880473|+	Not-expressed	B02_g651.t1	BraA01g006550.3C
U	AT4G31340.1	LF	B01_sangam_g623.t1	B01_sangam|3880487-3884478|-	Expressed	B02_g652.t1	BraA01g006560.3C
U	AT4G31330.1	LF	B01_sangam_g624.t1	B01_sangam|3887117-3888068|-	Expressed	B02_g653.t1	BraA01g006570.3C
U	AT4G31320.1	LF	B01_sangam_g625.t1	B01_sangam|3895743-3896533|+	Expressed	B02_g654.t1	BraA01g006580.3C
U	AT4G31300.1	LF	B01_sangam_g626.t1	B01_sangam|3897614-3900348|-	Expressed	B02_g655.t1	BraA01g006590.3C
U	AT4G31290.1	LF	B01_sangam_g627.t1	B01_sangam|3900675-3903098|-	Expressed	B02_g656.t1	BraA01g006600.3C
U	AT4G31250.1	LF	B01_sangam_g628.t1	B01_sangam|3904943-3908684|+	Expressed	B02_g657.t1	BraA01g006610.3C
-	-	-	B01_sangam_g629.t1	B01_sangam|3908753-3912327|+	Expressed	-	-
U	AT4G31240.1	LF	B01_sangam_g630.t1	B01_sangam|3912393-3913899|+	Expressed	B02_g658.t1	BraA01g006630.3C
U	AT4G31210.1	LF	B01_sangam_g631.t1	B01_sangam|3913916-3920478|-	Expressed	B02_g659.t1	BraA01g006640.3C
U	AT4G31200.1	LF	B01_sangam_g632.t1	B01_sangam|3920633-3923241|+	Expressed	B02_g660.t1	BraA01g006650.3C
U	AT4G31180.1	LF	B01_sangam_g633.t1	B01_sangam|3923387-3926258|-	Expressed	B02_g661.t1	BraA01g006660.3C
U	AT4G31170.1	LF	B01_sangam_g634.t1	B01_sangam|3927323-3930094|+	Expressed	B02_g662.t1	BraA01g006670.3C
U	AT4G31140.1	LF	B01_sangam_g635.t1	B01_sangam|3930801-3932748|-	Expressed	B02_g663.t1	BraA01g006680.3C
U	AT4G31130.1	LF	B01_sangam_g636.t1	B01_sangam|3935963-3937658|+	Expressed	B02_g664.t1	BraA01g006690.3C
-	AT4G31120.1	LF	B01_sangam_g637.t1	B01_sangam|3937763-3942402|+	Expressed	B02_g665.t1	-
U	AT4G31110.1	LF	B01_sangam_g638.t1	B01_sangam|3942412-3949878|-	Expressed	B02_g666.t1	BraA01g006700.3C
-	AT4G31080.1	LF	B01_sangam_g639.t1	B01_sangam|3952183-3962208|-	Expressed	B02_g668.t1	-
-	-	-	B01_sangam_g640.t1	B01_sangam|3963453-3967198|-	Not-expressed	-	BraA01g006710.3C
U	AT4G31050.1	LF	B01_sangam_g641.t1	B01_sangam|3967472-3972558|-	Expressed	B02_g671.t1	BraA01g006720.3C
-	-	-	B01_sangam_g642.t1	B01_sangam|3975338-3980228|-	Expressed	-	-
U	AT4G31040.1	LF	B01_sangam_g643.t1	B01_sangam|3980853-3983277|+	Expressed	B02_g673.t1	BraA01g006730.3C
U	AT4G31020.1	LF	B01_sangam_g644.t1	B01_sangam|3984973-3986806|+	Expressed	B02_g674.t1	BraA01g006740.3C
U	AT4G30996.1	LF	B01_sangam_g645.t1	B01_sangam|3986874-3991538|-	Expressed	B02_g675.t1	BraA01g006750.3C
U	AT4G30993.1	LF	B01_sangam_g646.t1	B01_sangam|3993188-3995758|-	Expressed	B02_g677.t1	BraA01g006780.3C
U	AT4G30980.1	LF	B01_sangam_g647.t1	B01_sangam|3997293-3999883|+	Expressed	B02_g678.t1	BraA01g006790.3C
-	-	-	B01_sangam_g648.t1	B01_sangam|4001572-4004138|-	Expressed	-	-
U	AT4G30960.1	LF	B01_sangam_g649.t1	B01_sangam|4013739-4015678|-	Expressed	B02_g679.t1	BraA01g006800.3C
U	AT4G30950.1	LF	B01_sangam_g650.t1	B01_sangam|4023463-4025764|+	Expressed	B02_g680.t1	BraA01g006810.3C
-	-	-	B01_sangam_g651.t1	B01_sangam|4028523-4030122|+	Expressed	-	-
-	-	LF	B01_sangam_g652.t1	B01_sangam|4033673-4035977|+	Expressed	B02_g682.t1	-
-	-	LF	B01_sangam_g653.t1	B01_sangam|4036596-4037168|-	Expressed	B02_g683.t1	BraA01g006820.3C
-	AT4G30930.1	LF	B01_sangam_g654.t1	B01_sangam|4045320-4047123|+	Expressed	B02_g684.t1	BraA01g006830.3C
U	AT4G30910.1	LF	B01_sangam_g655.t1	B01_sangam|4047280-4050176|+	Expressed	B02_g685.t1	BraA01g006840.3C
U	AT4G30900.1	LF	B01_sangam_g656.t1	B01_sangam|4050181-4052925|-	Expressed	B02_g686.t1	BraA01g006850.3C
U	AT4G30890.1	LF	B01_sangam_g657.t1	B01_sangam|4053050-4056464|+	Expressed	B02_g687.t1	BraA01g006860.3C
U	AT4G30880.1	LF	B01_sangam_g658.t1	B01_sangam|4056486-4057095|-	Expressed	B02_g688.t1	BraA01g006870.3C
U	AT4G30830.1	LF	B01_sangam_g659.t1	B01_sangam|4061200-4066481|+	Expressed	B02_g689.t1	BraA01g006880.3C
U	AT4G30825.1	LF	B01_sangam_g660.t1	B01_sangam|4066510-4069395|-	Expressed	B02_g691.t1	BraA01g006910.3C
U	AT4G30810.1	LF	B01_sangam_g661.t1	B01_sangam|4069522-4072185|-	Expressed	B02_g692.t1	BraA01g006920.3C
-	-	LF	B01_sangam_g662.t1	B01_sangam|4072476-4074275|-	Expressed	B02_g694.t1	BraA01g006930.3C
-	-	-	B01_sangam_g663.t1	B01_sangam|4074389-4077495|-	Expressed	-	-
U	AT4G30790.1	LF	B01_sangam_g664.t1	B01_sangam|4081600-4086262|+	Expressed	B02_g696.t1	BraA01g006990.3C
-	AT4G30780.1	LF	B01_sangam_g665.t1	B01_sangam|4086282-4088945|-	Expressed	B02_g697.t1	BraA01g007000.3C
U	AT4G30770.1	LF	B01_sangam_g666.t1	B01_sangam|4090150-4091080|+	Expressed	B02_g698.t1	BraA01g007010.3C
U	AT4G30710.1	LF	B01_sangam_g667.t1	B01_sangam|4094070-4097878|+	Expressed	B02_g699.t1	BraA01g007020.3C
U	AT4G30700.1	LF	B01_sangam_g668.t1	B01_sangam|4097950-4100579|+	Expressed	B02_g700.t1	BraA01g007030.3C
-	AT4G30690.1	LF	B01_sangam_g669.t1	B01_sangam|4100588-4102205|-	Expressed	B02_g701.t1	-
U	AT4G30680.1	LF	B01_sangam_g670.t1	B01_sangam|4102570-4106144|+	Expressed	B02_g702.t1	BraA01g007140.3C
-	-	LF	B01_sangam_g671.t1	B01_sangam|4106453-4107305|-	Expressed	B02_g703.t1	BraA01g007150.3C
-	-	LF	B01_sangam_g672.t1	B01_sangam|4109140-4110966|+	Expressed	B02_g704.t1	-
-	-	-	B01_sangam_g673.t1	B01_sangam|4112630-4113265|+	Expressed	-	BraA01g007160.3C
U	AT4G30650.1	LF	B01_sangam_g674.t1	B01_sangam|4113280-4114035|-	Expressed	B02_g706.t1	BraA01g007170.3C
-	-	-	B01_sangam_g675.t1	B01_sangam|4114350-4114825|-	Expressed	-	-
U	AT4G30640.1	LF	B01_sangam_g676.t1	B01_sangam|4115193-4117645|-	Expressed	B02_g708.t1	BraA01g007190.3C
-	-	LF	B01_sangam_g677.t1	B01_sangam|4117892-4119315|-	Expressed	B02_g710.t1	BraA01g007210.3C
-	-	-	B01_sangam_g678.t1	B01_sangam|4119547-4121505|-	Expressed	-	-
U	AT4G30630.1	LF	B01_sangam_g679.t1	B01_sangam|4122671-4124025|-	Expressed	B02_g712.t1	BraA01g007220.3C
U	AT4G30600.1	LF	B01_sangam_g680.t1	B01_sangam|4125640-4128985|+	Expressed	B02_g713.t1	BraA01g007230.3C
-	AT4G30590.1	LF	B01_sangam_g681.t1	B01_sangam|4130060-4131354|+	Expressed	B02_g714.t1	-
U	AT4G30530.1	LF	B01_sangam_g682.t1	B01_sangam|4131561-4133065|-	Expressed	B02_g715.t1	BraA01g007240.3C
-	-	-	B01_sangam_g683.t1	B01_sangam|4134312-4138175|-	Expressed	-	-
-	AT4G30520.1	LF	B01_sangam_g684.t1	B01_sangam|4142940-4146449|+	Expressed	B02_g717.t1	BraA01g007250.3C
-	-	LF	B01_sangam_g685.t1	B01_sangam|4150400-4151537|+	Expressed	B02_g718.t1	-
-	-	-	B01_sangam_g686.t1	B01_sangam|4151621-4152575|-	Expressed	-	-
-	-	LF	B01_sangam_g687.t1	B01_sangam|4154773-4156945|-	Expressed	B02_g719.t1	-
-	AT4G30480.1	LF	B01_sangam_g688.t1	B01_sangam|4160598-4165215|-	Expressed	B02_g720.t1	-
U	AT4G30460.1	LF	B01_sangam_g689.t1	B01_sangam|4165460-4166115|+	Expressed	B02_g722.t1	BraA01g007290.3C
-	-	-	B01_sangam_g690.t1	B01_sangam|4168250-4168798|+	Expressed	-	BraA01g007300.3C
U	AT4G30440.1	LF	B01_sangam_g691.t1	B01_sangam|4172080-4173683|+	Expressed	B02_g724.t1	BraA01g007310.3C
U	AT4G30430.1	LF	B01_sangam_g692.t1	B01_sangam|4176400-4177811|+	Expressed	B02_g725.t1	BraA01g007320.3C
-	AT4G30420.1	LF	B01_sangam_g693.t1	B01_sangam|4177821-4179615|-	Expressed	B02_g726.t1	BraA01g007330.3C
U	AT4G30410.1	LF	B01_sangam_g694.t1	B01_sangam|4183680-4185116|+	Expressed	B02_g727.t1	BraA01g007340.3C
U	AT4G30400.1	LF	B01_sangam_g695.t1	B01_sangam|4189922-4191635|-	Expressed	B02_g728.t1	-
U	AT4G30380.1	LF	B01_sangam_g696.t1	B01_sangam|4197320-4197815|-	Expressed	B02_g729.t1	BraA01g007350.3C
U	AT4G30370.1	LF	B01_sangam_g697.t1	B01_sangam|4200150-4201473|+	Expressed	B02_g730.t1	BraA01g007360.3C
U	AT4G30360.1	LF	B01_sangam_g698.t1	B01_sangam|4201580-4205072|+	Expressed	B02_g731.t1	BraA01g007370.3C
U	AT4G30350.1	LF	B01_sangam_g699.t1	B01_sangam|4207832-4211395|-	Expressed	B02_g732.t1	BraA01g007380.3C
U	AT4G30340.1	LF	B01_sangam_g700.t1	B01_sangam|4217742-4221076|+	Expressed	B02_g734.t1	BraA01g007390.3C
U	AT4G30320.1	LF	B01_sangam_g701.t1	B01_sangam|4225763-4226497|-	Expressed	B02_g735.t1	BraA01g007400.3C
-	-	LF	B01_sangam_g702.t1	B01_sangam|4229899-4230897|-	Not-expressed	B02_g736.t1	-
U	-	LF	B01_sangam_g703.t1	B01_sangam|4232062-4233400|+	Expressed	B02_g737.t1	BraA01g007420.3C
-	AT4G30290.1	-	B01_sangam_g704.t1	B01_sangam|4234592-4235939|+	Expressed	-	-
-	AT4G30270.1	LF	B01_sangam_g705.t1	B01_sangam|4242792-4244076|+	Expressed	B02_g739.t1	BraA01g007440.3C
-	AT4G30260.1	-	B01_sangam_g706.t1	B01_sangam|4244312-4246582|+	Expressed	-	BraA01g007450.3C
U	AT4G30250.1	LF	B01_sangam_g707.t1	B01_sangam|4250262-4252127|+	Expressed	B02_g741.t1	BraA01g007460.3C
U	AT4G30240.1	LF	B01_sangam_g708.t1	B01_sangam|4253472-4255830|+	Expressed	B02_g742.t1	-
U	AT4G30230.1	LF	B01_sangam_g709.t1	B01_sangam|4256631-4257617|-	Expressed	B02_g743.t1	BraA01g007470.3C
-	-	-	B01_sangam_g710.t1	B01_sangam|4262069-4263217|-	Not-expressed	-	-
U	AT4G30210.1	LF	B01_sangam_g711.t1	B01_sangam|4266379-4270827|-	Expressed	B02_g744.t1	BraA01g007480.3C
-	-	-	B01_sangam_g712.t1	B01_sangam|4276252-4278346|+	Not-expressed	-	-
U	AT4G30200.1	LF	B01_sangam_g713.t1	B01_sangam|4279982-4283604|+	Expressed	B02_g746.t1	BraA01g007490.3C
U	AT4G30180.1	LF	B01_sangam_g714.t1	B01_sangam|4302802-4303787|-	Expressed	B02_g747.t1	BraA01g007520.3C
U	AT4G30170.1	LF	B01_sangam_g715.t1	B01_sangam|4309953-4311817|-	Expressed	B02_g748.t1	BraA01g007530.3C
-	-	-	B01_sangam_g716.t1	B01_sangam|4317692-4318647|+	Expressed	-	BraA01g007540.3C
-	-	LF	B01_sangam_g717.t1	B01_sangam|4320347-4323927|-	Expressed	B02_g749.t1	-
U	AT4G30160.1	LF	B01_sangam_g718.t1	B01_sangam|4324868-4331077|-	Expressed	B02_g750.t1	BraA01g007550.3C
U	AT4G30150.1	LF	B01_sangam_g719.t1	B01_sangam|4334415-4341827|-	Expressed	B02_g751.t1	BraA01g007560.3C
U	AT4G30130.1	LF	B01_sangam_g720.t1	B01_sangam|4342578-4345857|-	Expressed	B02_g752.t1	BraA01g007570.3C
U	AT4G30110.1	LF	B01_sangam_g721.t1	B01_sangam|4347802-4357251|+	Expressed	B02_g753.t1	BraA01g007580.3C
-	-	-	B01_sangam_g722.t1	B01_sangam|4359542-4360782|+	Expressed	-	-
-	-	LF	B01_sangam_g723.t1	B01_sangam|4365632-4370420|+	Expressed	B02_g754.t1	BraA01g007590.3C
U	AT4G30090.1	LF	B01_sangam_g724.t1	B01_sangam|4371622-4374394|+	Expressed	B02_g755.t1	BraA01g007600.3C
U	AT4G30080.1	LF	B01_sangam_g725.t1	B01_sangam|4377712-4380544|+	Expressed	B02_g756.t1	BraA01g007610.3C
-	-	-	B01_sangam_g726.t1	B01_sangam|4380782-4383627|+	Expressed	-	-
-	-	-	B01_sangam_g727.t1	B01_sangam|4388212-4389264|+	Expressed	-	-
U	AT4G30030.1	LF	B01_sangam_g728.t1	B01_sangam|4395022-4396848|+	Expressed	B02_g757.t1	BraA01g007630.3C
U	AT4G30020.1	LF	B01_sangam_g729.t1	B01_sangam|4396917-4400857|-	Expressed	B02_g758.t1	BraA01g007640.3C
-	-	LF	B01_sangam_g730.t1	B01_sangam|4404422-4405937|-	Expressed	B02_g759.t1	BraA01g007650.3C
-	-	LF	B01_sangam_g731.t1	B01_sangam|4409872-4412077|-	Expressed	B02_g761.t1	-
U	AT4G30000.1	LF	B01_sangam_g732.t1	B01_sangam|4414542-4417938|+	Expressed	B02_g762.t1	BraA01g007680.3C
-	AT4G29990.1	-	B01_sangam_g733.t1	B01_sangam|4418422-4421936|+	Expressed	-	BraA01g007690.3C
U	AT4G29960.1	LF	B01_sangam_g734.t1	B01_sangam|4422622-4424204|+	Expressed	B02_g763.t1	BraA01g007710.3C
U	AT4G29950.1	LF	B01_sangam_g735.t1	B01_sangam|4424360-4427587|-	Expressed	B02_g764.t1	BraA01g007720.3C
U	AT4G29940.1	LF	B01_sangam_g736.t1	B01_sangam|4431502-4435880|+	Expressed	B02_g765.t1	BraA01g007730.3C
U	AT4G29930.1	LF	B01_sangam_g737.t1	B01_sangam|4436108-4438827|-	Expressed	B02_g766.t1	BraA01g007750.3C
-	-	-	B01_sangam_g738.t1	B01_sangam|4443572-4444543|+	Not-expressed	-	-
U	AT4G29920.1	LF	B01_sangam_g739.t1	B01_sangam|4451412-4454882|+	Expressed	B02_g767.t1	BraA01g007770.3C
-	-	LF	B01_sangam_g740.t1	B01_sangam|4457511-4459047|-	Expressed	B02_g768.t1	BraA01g007790.3C
-	-	LF	B01_sangam_g741.t1	B01_sangam|4459152-4461349|+	Expressed	B02_g769.t1	-
U	AT4G29905.1	LF	B01_sangam_g742.t1	B01_sangam|4461532-4462209|+	Expressed	B02_g770.t1	BraA01g007820.3C
U	AT4G29900.1	LF	B01_sangam_g743.t1	B01_sangam|4465472-4473869|+	Expressed	B02_g771.t1	BraA01g007830.3C
U	AT4G29870.1	LF	B01_sangam_g744.t1	B01_sangam|4473887-4475157|-	Expressed	B02_g772.t1	BraA01g007840.3C
U	AT4G29860.1	LF	B01_sangam_g745.t1	B01_sangam|4475252-4478058|+	Expressed	B02_g773.t1	BraA01g007850.3C
U	AT4G29850.1	LF	B01_sangam_g746.t1	B01_sangam|4478242-4479355|+	Expressed	B02_g774.t1	BraA01g007860.3C
U	AT4G29840.1	LF	B01_sangam_g747.t1	B01_sangam|4479702-4481516|+	Expressed	B02_g775.t1	BraA01g007870.3C
U	AT4G29830.1	LF	B01_sangam_g748.t1	B01_sangam|4481518-4482947|-	Expressed	B02_g776.t1	BraA01g007880.3C
U	AT4G29820.1	LF	B01_sangam_g749.t1	B01_sangam|4483112-4484848|+	Expressed	B02_g777.t1	BraA01g007890.3C
U	AT4G29810.1	LF	B01_sangam_g750.t1	B01_sangam|4485642-4488270|+	Expressed	B02_g778.t1	-
-	AT4G29800.1	LF	B01_sangam_g751.t1	B01_sangam|4489332-4491240|+	Expressed	B02_g779.t1	BraA01g007900.3C
U	AT4G29790.1	LF	B01_sangam_g752.t1	B01_sangam|4491292-4499197|-	Expressed	B02_g780.t1	BraA01g007910.3C
U	AT4G29780.1	LF	B01_sangam_g753.t1	B01_sangam|4499552-4501997|-	Expressed	B02_g781.t1	BraA01g007920.3C
U	AT4G29735.1	LF	B01_sangam_g754.t1	B01_sangam|4503902-4508546|+	Expressed	B02_g782.t1	BraA01g007930.3C
U	AT4G29730.1	LF	B01_sangam_g755.t1	B01_sangam|4508632-4513131|+	Expressed	B02_g784.t1	BraA01g007940.3C
U	AT4G29720.1	LF	B01_sangam_g756.t1	B01_sangam|4517552-4519506|+	Expressed	B02_g785.t1	BraA01g007960.3C
U	AT4G29690.1	LF	B01_sangam_g757.t1	B01_sangam|4530162-4531706|+	Expressed	B02_g786.t1	BraA01g007990.3C
-	AT4G29680.1	-	B01_sangam_g758.t1	B01_sangam|4532602-4534201|+	Expressed	-	-
-	-	LF	B01_sangam_g759.t1	B01_sangam|4536952-4538842|+	Expressed	B02_g788.t1	BraA01g008020.3C
U	AT4G29670.1	LF	B01_sangam_g760.t1	B01_sangam|4538952-4540649|+	Expressed	B02_g789.t1	-
U	AT4G29660.1	LF	B01_sangam_g761.t1	B01_sangam|4541002-4541820|+	Expressed	B02_g790.t1	BraA01g008030.3C
U	AT4G29658.1	LF	B01_sangam_g762.t1	B01_sangam|4541952-4542977|+	Expressed	B02_g791.t1	BraA01g008040.3C
U	AT4G29550.1	LF	B01_sangam_g763.t1	B01_sangam|4545074-4546857|-	Expressed	B02_g793.t1	BraA01g008050.3C
-	-	-	B01_sangam_g764.t1	B01_sangam|4547282-4548336|+	Expressed	-	-
-	AT4G29540.1	-	B01_sangam_g765.t1	B01_sangam|4551575-4554896|-	Expressed	-	-
U	-	LF	B01_sangam_g766.t1	B01_sangam|4556619-4558966|-	Expressed	B02_g794.t1	BraA01g008080.3C
U	AT4G29530.1	LF	B01_sangam_g767.t1	B01_sangam|4560160-4561506|-	Expressed	B02_g795.t1	BraA01g008090.3C
U	AT4G29520.1	LF	B01_sangam_g768.t1	B01_sangam|4561861-4563592|+	Expressed	B02_g796.t1	BraA01g008100.3C
U	AT4G29510.1	LF	B01_sangam_g769.t1	B01_sangam|4563612-4565826|-	Expressed	B02_g797.t1	BraA01g008110.3C
U	AT4G29490.1	LF	B01_sangam_g770.t1	B01_sangam|4565978-4569826|-	Expressed	B02_g798.t1	BraA01g008120.3C
U	AT4G29480.1	LF	B01_sangam_g771.t1	B01_sangam|4570111-4571261|+	Expressed	B02_g800.t1	BraA01g008130.3C
-	AT4G29460.1	LF	B01_sangam_g772.t1	B01_sangam|4571331-4575113|+	Expressed	B02_g801.t1	BraA01g008170.3C
-	-	-	B01_sangam_g773.t1	B01_sangam|4575311-4576467|+	Expressed	-	-
U	AT4G29450.1	LF	B01_sangam_g774.t1	B01_sangam|4576601-4583273|+	Expressed	B02_g803.t1	-
U	AT4G29440.1	LF	B01_sangam_g775.t1	B01_sangam|4584321-4588344|+	Expressed	B02_g806.t1	BraA01g008200.3C
U	AT4G29430.1	LF	B01_sangam_g776.t1	B01_sangam|4588411-4589486|-	Expressed	B02_g807.t1	BraA01g008210.3C
U	AT4G29420.1	LF	B01_sangam_g777.t1	B01_sangam|4589591-4591446|+	Expressed	B02_g808.t1	BraA01g008220.3C
U	AT4G29410.1	LF	B01_sangam_g778.t1	B01_sangam|4591681-4593637|+	Expressed	B02_g809.t1	BraA01g008230.3C
U	AT4G29400.1	LF	B01_sangam_g779.t1	B01_sangam|4593904-4595656|-	Expressed	B02_g810.t1	BraA01g008240.3C
-	-	-	B01_sangam_g780.t1	B01_sangam|4595851-4596807|+	Expressed	-	-
U	AT4G29380.1	LF	B01_sangam_g781.t1	B01_sangam|4596978-4603156|-	Expressed	B02_g812.t1	BraA01g008260.3C
-	-	-	B01_sangam_g782.t1	B01_sangam|4603780-4608536|-	Expressed	-	BraA01g008270.3C
-	-	LF	B01_sangam_g783.t1	B01_sangam|4608931-4611981|+	Expressed	B02_g813.t1	-
-	-	LF	B01_sangam_g784.t1	B01_sangam|4613899-4615426|-	Expressed	B02_g814.t1	-
U	AT4G29360.1	LF	B01_sangam_g785.t1	B01_sangam|4616431-4619065|+	Expressed	B02_g815.t1	BraA01g008280.3C
U	AT4G29350.1	LF	B01_sangam_g786.t1	B01_sangam|4619085-4620426|-	Expressed	B02_g816.t1	BraA01g008290.3C
-	AT4G29340.1	LF	B01_sangam_g787.t1	B01_sangam|4623157-4624416|-	Expressed	B02_g817.t1	BraA01g008300.3C
U	AT4G29330.1	LF	B01_sangam_g788.t1	B01_sangam|4624666-4626976|-	Expressed	B02_g818.t1	BraA01g008310.3C
U	AT4G29310.1	LF	B01_sangam_g789.t1	B01_sangam|4633261-4635629|+	Expressed	B02_g819.t1	BraA01g008320.3C
-	-	-	B01_sangam_g790.t1	B01_sangam|4644059-4646086|-	Not-expressed	-	-
U	AT4G29260.1	LF	B01_sangam_g791.t1	B01_sangam|4647431-4649056|+	Expressed	B02_g820.t1	BraA01g008360.3C
-	AT4G29230.1	LF	B01_sangam_g792.t1	B01_sangam|4650003-4654966|-	Expressed	B02_g821.t1	BraA01g008370.3C
U	AT4G29220.1	LF	B01_sangam_g793.t1	B01_sangam|4659751-4662508|+	Expressed	B02_g825.t1	BraA01g008380.3C
U	AT4G29210.1	LF	B01_sangam_g794.t1	B01_sangam|4662531-4665616|-	Expressed	B02_g826.t1	BraA01g008390.3C
-	-	-	B01_sangam_g795.t1	B01_sangam|4668501-4669124|+	Expressed	-	-
U	AT4G29190.1	LF	B01_sangam_g796.t1	B01_sangam|4675101-4676688|+	Expressed	B02_g828.t1	BraA01g008400.3C
-	-	LF	B01_sangam_g797.t1	B01_sangam|4678797-4681006|-	Expressed	B02_g829.t1	BraA01g008410.3C
U	AT4G29160.1	LF	B01_sangam_g798.t1	B01_sangam|4681403-4683506|-	Expressed	B02_g830.t1	BraA01g008420.3C
U	AT4G29140.1	LF	B01_sangam_g799.t1	B01_sangam|4687648-4693326|-	Expressed	B02_g831.t1	BraA01g008430.3C
-	-	LF	B01_sangam_g800.t1	B01_sangam|4711113-4714016|-	Expressed	B02_g832.t1	-
U	AT4G29100.1	LF	B01_sangam_g801.t1	B01_sangam|4717188-4723676|-	Expressed	B02_g833.t1	BraA01g008440.3C
U	AT4G29080.1	LF	B01_sangam_g802.t1	B01_sangam|4744078-4745854|+	Expressed	B02_g835.t1	BraA01g008460.3C
U	AT4G29060.1	LF	B01_sangam_g803.t1	B01_sangam|4746103-4751613|-	Expressed	B02_g836.t1	-
U	AT4G29050.1	LF	B01_sangam_g804.t1	B01_sangam|4751718-4754167|+	Expressed	B02_g837.t1	BraA01g008480.3C
U	AT4G29040.1	LF	B01_sangam_g805.t1	B01_sangam|4754247-4756673|-	Expressed	B02_g838.t1	BraA01g008490.3C
U	AT4G29035.1	LF	B01_sangam_g806.t1	B01_sangam|4759279-4761023|-	Not-expressed	B02_g839.t1	BraA01g008500.3C
-	AT4G29030.1	-	B01_sangam_g807.t1	B01_sangam|4763282-4763923|-	Expressed	-	-
U	AT4G29020.1	LF	B01_sangam_g808.t1	B01_sangam|4765354-4766103|-	Expressed	B02_g841.t1	BraA01g008520.3C
U	AT4G29010.1	LF	B01_sangam_g809.t1	B01_sangam|4768618-4777058|+	Expressed	B02_g842.t1	BraA01g008530.3C
-	AT4G29000.1	LF	B01_sangam_g810.t1	B01_sangam|4777168-4780713|-	Expressed	B02_g843.t1	BraA01g008540.3C
U	AT4G28990.1	LF	B01_sangam_g811.t1	B01_sangam|4780867-4782753|-	Expressed	B02_g846.t1	BraA01g008550.3C
U	AT4G28980.1	LF	B01_sangam_g812.t1	B01_sangam|4782866-4785053|-	Expressed	B02_g847.t1	BraA01g008560.3C
-	AT4G28950.1	-	B01_sangam_g813.t1	B01_sangam|4785262-4786943|-	Expressed	-	BraA01g008570.3C
-	-	LF	B01_sangam_g814.t1	B01_sangam|4787715-4794073|-	Expressed	B02_g848.t1	BraA01g008580.3C
-	-	LF	B01_sangam_g815.t1	B01_sangam|4795088-4798597|+	Expressed	B02_g849.t1	-
U	AT4G28940.1	LF	B01_sangam_g816.t1	B01_sangam|4798663-4801363|-	Expressed	B02_g850.t1	BraA01g008590.3C
-	-	LF	B01_sangam_g817.t1	B01_sangam|4804159-4804713|-	Not-expressed	B02_g851.t1	-
-	-	LF	B01_sangam_g818.t1	B01_sangam|4805868-4806634|+	Expressed	B02_g852.t1	-
U	AT4G28910.1	LF	B01_sangam_g819.t1	B01_sangam|4807288-4809629|+	Expressed	B02_g853.t1	BraA01g008610.3C
U	AT4G28890.1	LF	B01_sangam_g820.t1	B01_sangam|4810938-4812488|+	Expressed	B02_g854.t1	BraA01g008620.3C
-	AT4G28860.1	LF	B01_sangam_g821.t1	B01_sangam|4813656-4815133|-	Expressed	B02_g855.t1	BraA01g008630.3C
-	-	LF	B01_sangam_g822.t1	B01_sangam|4815408-4816185|+	Expressed	B02_g856.t1	-
U	-	LF	B01_sangam_g823.t1	B01_sangam|4816189-4817633|-	Expressed	B02_g857.t1	-
U	AT4G28850.1	LF	B01_sangam_g824.t1	B01_sangam|4818086-4819583|-	Expressed	B02_g858.t1	BraA01g008640.3C
U	AT4G28840.1	LF	B01_sangam_g825.t1	B01_sangam|4821216-4823603|-	Expressed	B02_g859.t1	BraA01g008650.3C
U	AT4G28830.1	LF	B01_sangam_g826.t1	B01_sangam|4827039-4831843|-	Expressed	B02_g862.t1	BraA01g008660.3C
U	AT4G28820.1	LF	B01_sangam_g827.t1	B01_sangam|4832008-4833478|+	Expressed	B02_g863.t1	BraA01g008670.3C
U	AT4G28790.1	LF	B01_sangam_g828.t1	B01_sangam|4833500-4835963|-	Expressed	B02_g864.t1	BraA01g008680.3C
-	-	-	B01_sangam_g829.t1	B01_sangam|4838828-4840176|+	Expressed	-	-
-	-	-	B01_sangam_g830.t1	B01_sangam|4840199-4843483|-	Expressed	-	-
U	AT4G28780.1	LF	B01_sangam_g831.t1	B01_sangam|4847812-4850493|-	Expressed	B02_g866.t1	BraA01g008730.3C
U	AT4G28770.1	LF	B01_sangam_g832.t1	B01_sangam|4852298-4854028|+	Expressed	B02_g867.t1	BraA01g008740.3C
U	AT4G28760.1	LF	B01_sangam_g833.t1	B01_sangam|4854051-4858223|-	Expressed	B02_g868.t1	BraA01g008750.3C
U	AT4G28750.1	LF	B01_sangam_g834.t1	B01_sangam|4862098-4863162|+	Expressed	B02_g869.t1	BraA01g008760.3C
U	AT4G28730.1	LF	B01_sangam_g835.t1	B01_sangam|4863902-4865553|-	Expressed	B02_g870.t1	BraA01g008770.3C
U	AT4G28720.1	LF	B01_sangam_g836.t1	B01_sangam|4871500-4873413|-	Expressed	B02_g871.t1	BraA01g008780.3C
-	-	LF	B01_sangam_g837.t1	B01_sangam|4879301-4880703|-	Expressed	B02_g872.t1	BraA01g008790.3C
U	AT4G28710.1	LF	B01_sangam_g838.t1	B01_sangam|4880828-4885013|-	Expressed	B02_g873.t1	BraA01g008800.3C
-	AT4G28706.1	LF	B01_sangam_g839.t1	B01_sangam|4888593-4894733|-	Expressed	B02_g874.t1	-
U	AT4G28700.1	LF	B01_sangam_g840.t1	B01_sangam|4898198-4899978|-	Expressed	B02_g876.t1	BraA01g008820.3C
U	AT4G28690.1	LF	B01_sangam_g841.t1	B01_sangam|4900377-4901958|-	Expressed	B02_g877.t1	BraA01g008830.3C
U	AT4G28680.1	LF	B01_sangam_g842.t1	B01_sangam|4902339-4911238|-	Expressed	B02_g878.t1	BraA01g008840.3C
-	-	-	B01_sangam_g843.t1	B01_sangam|4912457-4914528|-	Expressed	-	-
-	-	-	B01_sangam_g844.t1	B01_sangam|4916493-4919122|+	Expressed	-	-
-	AT4G28670.1	LF	B01_sangam_g845.t1	B01_sangam|4919230-4921918|-	Expressed	B02_g879.t1	BraA01g008850.3C
U	AT4G28660.1	LF	B01_sangam_g846.t1	B01_sangam|4922044-4923008|-	Expressed	B02_g880.t1	BraA01g008860.3C
U	AT4G28650.1	LF	B01_sangam_g847.t1	B01_sangam|4925203-4928636|+	Expressed	B02_g881.t1	BraA01g008870.3C
U	AT4G28640.1	LF	B01_sangam_g848.t1	B01_sangam|4928714-4930318|-	Expressed	B02_g882.t1	BraA01g008880.3C
U	AT4G28620.1	LF	B01_sangam_g849.t1	B01_sangam|4931073-4934169|+	Expressed	B02_g883.t1	BraA01g008900.3C
U	AT4G28610.1	LF	B01_sangam_g850.t1	B01_sangam|4936653-4937917|+	Expressed	B02_g884.t1	BraA01g008910.3C
U	AT4G28600.1	LF	B01_sangam_g851.t1	B01_sangam|4939286-4942728|-	Expressed	B02_g885.t1	BraA01g008920.3C
U	AT4G28560.1	LF	B01_sangam_g852.t1	B01_sangam|4944963-4946969|+	Expressed	B02_g886.t1	BraA01g008930.3C
U	AT4G28540.1	LF	B01_sangam_g853.t1	B01_sangam|4947632-4953748|-	Expressed	B02_g887.t1	BraA01g008940.3C
-	-	-	B01_sangam_g854.t1	B01_sangam|4967073-4971002|+	Expressed	-	-
U	AT4G28530.1	LF	B01_sangam_g855.t1	B01_sangam|4971353-4980292|+	Expressed	B02_g888.t1	BraA01g008960.3C
U	AT4G28520.1	LF	B01_sangam_g856.t1	B01_sangam|4981116-4983298|-	Expressed	B02_g889.t1	BraA01g008970.3C
U	AT4G28510.1	LF	B01_sangam_g857.t1	B01_sangam|4984213-4986236|+	Expressed	B02_g890.t1	BraA01g008980.3C
U	AT4G28500.1	LF	B01_sangam_g858.t1	B01_sangam|4986394-4988998|-	Expressed	B02_g891.t1	BraA01g008990.3C
U	AT4G28490.1	LF	B01_sangam_g859.t1	B01_sangam|4991031-4994368|-	Expressed	B02_g892.t1	BraA01g009000.3C
U	AT4G28485.1	LF	B01_sangam_g860.t1	B01_sangam|4996013-4997111|+	Expressed	B02_g893.t1	BraA01g009010.3C
U	AT4G28480.1	LF	B01_sangam_g861.t1	B01_sangam|4997114-4998838|-	Expressed	B02_g894.t1	-
U	AT4G28470.1	LF	B01_sangam_g862.t1	B01_sangam|4999093-5004474|+	Expressed	B02_g895.t1	BraA01g009020.3C
U	AT4G28460.1	LF	B01_sangam_g863.t1	B01_sangam|5004853-5005438|-	Expressed	B02_g896.t1	BraA01g009030.3C
-	-	-	B01_sangam_g864.t1	B01_sangam|5006903-5007859|+	Not-expressed	-	-
U	AT4G28440.1	LF	B01_sangam_g865.t1	B01_sangam|5008533-5009798|-	Expressed	B02_g897.t1	BraA01g009040.3C
U	AT4G28430.1	LF	B01_sangam_g866.t1	B01_sangam|5009873-5012168|-	Expressed	B02_g898.t1	BraA01g009050.3C
U	AT4G28410.1	LF	B01_sangam_g867.t1	B01_sangam|5012298-5014268|-	Expressed	B02_g899.t1	BraA01g009060.3C
-	-	-	B01_sangam_g868.t1	B01_sangam|5015125-5016008|-	Not-expressed	-	-
-	AT4G28405.1	LF	B01_sangam_g869.t1	B01_sangam|5019243-5019810|+	Expressed	B02_g901.t1	BraA01g009090.3C
-	AT4G28395.1	LF	B01_sangam_g870.t1	B01_sangam|5019832-5022858|-	Expressed	B02_g902.t1	BraA01g019140.3C
U	AT4G28380.1	LF	B01_sangam_g871.t1	B01_sangam|5023403-5025167|+	Expressed	B02_g903.t1	BraA01g019130.3C
U	AT4G28365.1	LF	B01_sangam_g872.t1	B01_sangam|5025593-5026830|+	Expressed	B02_g904.t1	BraA01g019120.3C
-	-	-	B01_sangam_g873.t1	B01_sangam|5027593-5030172|+	Expressed	-	-
-	-	LF	B01_sangam_g874.t1	B01_sangam|5032262-5033808|-	Expressed	B02_g905.t1	BraA01g019110.3C
-	-	-	B01_sangam_g875.t1	B01_sangam|5038473-5040130|+	Not-expressed	-	-
U	AT4G28330.1	LF	B01_sangam_g876.t1	B01_sangam|5047693-5048759|+	Expressed	B02_g907.t1	BraA01g019100.3C
U	AT4G28320.1	LF	B01_sangam_g877.t1	B01_sangam|5051013-5052970|+	Expressed	B02_g908.t1	BraA01g019090.3C
-	AT4G28310.1	-	B01_sangam_g878.t1	B01_sangam|5053002-5053668|-	Expressed	-	BraA01g019080.3C
U	AT4G28300.1	LF	B01_sangam_g879.t1	B01_sangam|5053892-5056668|-	Expressed	B02_g909.t1	BraA01g019070.3C
-	-	-	B01_sangam_g880.t1	B01_sangam|5057033-5060977|+	Not-expressed	-	-
-	-	-	B01_sangam_g881.t1	B01_sangam|5068727-5070365|+	Expressed	-	-
-	-	-	B01_sangam_g882.t1	B01_sangam|5073537-5076595|+	Expressed	-	-
-	-	-	B01_sangam_g883.t1	B01_sangam|5076987-5079572|-	Expressed	-	-
U	AT4G28290.1	LF	B01_sangam_g884.t1	B01_sangam|5081077-5081837|+	Expressed	B02_g910.t1	BraA01g019060.3C
U	AT4G28280.1	LF	B01_sangam_g885.t1	B01_sangam|5081969-5083202|-	Expressed	B02_g911.t1	BraA01g019030.3C
U	AT4G28270.1	LF	B01_sangam_g886.t1	B01_sangam|5085367-5087018|+	Expressed	B02_g912.t1	BraA01g019020.3C
U	AT4G28250.1	LF	B01_sangam_g887.t1	B01_sangam|5089657-5091372|+	Expressed	B02_g913.t1	BraA01g019010.3C
U	AT4G28240.1	LF	B01_sangam_g888.t1	B01_sangam|5093427-5093966|+	Expressed	B02_g914.t1	BraA01g019000.3C
U	AT4G28230.1	LF	B01_sangam_g889.t1	B01_sangam|5096587-5098052|+	Expressed	B02_g915.t1	BraA01g018990.3C
U	AT4G28210.1	LF	B01_sangam_g890.t1	B01_sangam|5098958-5100842|-	Expressed	B02_g916.t1	BraA01g018980.3C
-	AT4G28200.1	LF	B01_sangam_g891.t1	B01_sangam|5100977-5102332|+	Expressed	B02_g917.t1	-
U	AT4G28190.1	LF	B01_sangam_g892.t1	B01_sangam|5102711-5104702|-	Expressed	B02_g918.t1	BraA01g018970.3C
U	AT4G28180.1	LF	B01_sangam_g893.t1	B01_sangam|5106047-5107057|+	Expressed	B02_g919.t1	BraA01g018960.3C
U	AT4G28170.1	LF	B01_sangam_g894.t1	B01_sangam|5107078-5108472|-	Expressed	B02_g920.t1	BraA01g018950.3C
U	AT4G28160.1	LF	B01_sangam_g895.t1	B01_sangam|5108746-5109552|-	Expressed	B02_g921.t1	BraA01g018940.3C
U	AT4G28140.1	LF	B01_sangam_g896.t1	B01_sangam|5112327-5113768|+	Expressed	B02_g922.t1	BraA01g018930.3C
U	AT4G28110.1	LF	B01_sangam_g897.t1	B01_sangam|5116107-5117424|+	Expressed	B02_g923.t1	BraA01g018920.3C
U	AT4G28100.1	LF	B01_sangam_g898.t1	B01_sangam|5118697-5120634|+	Expressed	B02_g924.t1	BraA01g018910.3C
U	AT4G28088.1	LF	B01_sangam_g899.t1	B01_sangam|5121497-5122035|+	Expressed	B02_g925.t1	BraA01g018900.3C
U	AT4G28085.1	LF	B01_sangam_g900.t1	B01_sangam|5122416-5122872|-	Expressed	B02_g926.t1	BraA01g018880.3C
U	AT4G28070.1	LF	B01_sangam_g901.t1	B01_sangam|5124026-5126732|-	Expressed	B02_g927.t1	-
U	AT4G28060.1	LF	B01_sangam_g902.t1	B01_sangam|5126867-5128372|+	Expressed	B02_g928.t1	BraA01g018870.3C
U	AT4G28050.1	LF	B01_sangam_g903.t1	B01_sangam|5128517-5129785|+	Expressed	B02_g929.t1	BraA01g018860.3C
U	AT4G28040.1	LF	B01_sangam_g904.t1	B01_sangam|5129868-5131652|-	Expressed	B02_g930.t1	-
U	AT4G28025.1	LF	B01_sangam_g905.t1	B01_sangam|5134207-5137579|+	Expressed	B02_g931.t1	BraA01g018840.3C
-	AT4G28000.1	LF	B01_sangam_g906.t1	B01_sangam|5137602-5141562|-	Expressed	B02_g932.t1	BraA01g018820.3C
U	AT4G27970.1	LF	B01_sangam_g907.t1	B01_sangam|5142497-5151573|+	Expressed	B02_g933.t1	BraA01g018800.3C
-	AT4G27960.1	LF	B01_sangam_g908.t1	B01_sangam|5152307-5154604|+	Expressed	B02_g934.t1	-
U	AT4G27950.1	LF	B01_sangam_g909.t1	B01_sangam|5158717-5160318|+	Expressed	B02_g935.t1	BraA01g018780.3C
U	AT4G27940.1	LF	B01_sangam_g910.t1	B01_sangam|5168022-5170932|-	Expressed	B02_g936.t1	BraA01g018750.3C
U	AT4G27920.1	LF	B01_sangam_g911.t1	B01_sangam|5171950-5175912|-	Expressed	B02_g937.t1	BraA01g018740.3C
U	AT4G27890.1	LF	B01_sangam_g912.t1	B01_sangam|5176320-5177762|-	Expressed	B02_g938.t1	BraA01g018730.3C
U	AT4G27880.1	LF	B01_sangam_g913.t1	B01_sangam|5178326-5180072|-	Expressed	B02_g939.t1	BraA01g018720.3C
-	AT4G27860.1	LF	B01_sangam_g914.t1	B01_sangam|5180455-5184442|-	Expressed	B02_g940.t1	BraA01g018710.3C
-	-	-	B01_sangam_g915.t1	B01_sangam|5188015-5190642|-	Expressed	-	BraA01g018700.3C
U	AT4G27850.1	LF	B01_sangam_g916.t1	B01_sangam|5190887-5194032|-	Expressed	B02_g942.t1	-
U	AT4G27810.1	LF	B01_sangam_g917.t1	B01_sangam|5198487-5199354|+	Expressed	B02_g944.t1	BraA01g018690.3C
U	AT4G27790.1	LF	B01_sangam_g918.t1	B01_sangam|5200187-5201822|-	Expressed	B02_g945.t1	BraA01g018680.3C
U	AT4G27780.1	LF	B01_sangam_g919.t1	B01_sangam|5201950-5204342|-	Expressed	B02_g946.t1	BraA01g018670.3C
U	AT4G27760.1	LF	B01_sangam_g920.t1	B01_sangam|5204915-5207392|-	Expressed	B02_g947.t1	BraA01g018660.3C
U	AT4G27750.1	LF	B01_sangam_g921.t1	B01_sangam|5207613-5209712|-	Expressed	B02_g948.t1	BraA01g018650.3C
U	AT4G27740.1	LF	B01_sangam_g922.t1	B01_sangam|5209772-5211352|-	Expressed	B02_g949.t1	BraA01g018640.3C
-	-	-	B01_sangam_g923.t1	B01_sangam|5211649-5212372|-	Expressed	-	-
U	AT4G27730.1	LF	B01_sangam_g924.t1	B01_sangam|5217337-5220270|+	Expressed	B02_g952.t1	BraA01g018630.3C
U	AT4G27720.1	LF	B01_sangam_g925.t1	B01_sangam|5220343-5222782|-	Expressed	B02_g953.t1	BraA01g018600.3C
U	AT4G27700.1	LF	B01_sangam_g926.t1	B01_sangam|5223887-5225197|+	Expressed	B02_g954.t1	BraA01g018590.3C
U	AT4G27690.1	LF	B01_sangam_g927.t1	B01_sangam|5225211-5227872|-	Expressed	B02_g955.t1	BraA01g018580.3C
-	-	LF	B01_sangam_g928.t1	B01_sangam|5230820-5232552|-	Expressed	B02_g956.t1	-
U	AT4G27680.1	LF	B01_sangam_g929.t1	B01_sangam|5237079-5239852|-	Expressed	B02_g957.t1	BraA01g018570.3C
U	AT4G27670.1	LF	B01_sangam_g930.t1	B01_sangam|5240197-5241219|+	Expressed	B02_g958.t1	BraA01g018560.3C
-	-	LF	B01_sangam_g931.t1	B01_sangam|5243547-5245333|+	Not-expressed	B02_g959.t1	-
-	-	LF	B01_sangam_g932.t1	B01_sangam|5248190-5251892|-	Expressed	B02_g960.t1	-
-	-	-	B01_sangam_g933.t1	B01_sangam|5252931-5254632|-	Expressed	-	BraA01g018520.3C
-	-	LF	B01_sangam_g934.t1	B01_sangam|5263413-5264580|-	Expressed	B02_g962.t1	-
U	AT4G27660.1	LF	B01_sangam_g935.t1	B01_sangam|5266045-5266956|+	Not-expressed	B02_g963.t1	BraA01g018510.3C
-	AT4G27657.1	-	B01_sangam_g936.t1	B01_sangam|5283997-5284780|-	Expressed	-	BraA01g018480.3C
-	-	-	B01_sangam_g937.t1	B01_sangam|5285393-5285890|-	Expressed	-	-
-	-	-	B01_sangam_g938.t1	B01_sangam|5286075-5288130|-	Not-expressed	-	-
-	-	LF	B01_sangam_g939.t1	B01_sangam|5294991-5296740|-	Expressed	B02_g966.t1	BraA01g018440.3C
U	AT4G27650.1	LF	B01_sangam_g940.t1	B01_sangam|5298065-5302394|+	Expressed	B02_g967.t1	BraA01g018430.3C
U	AT4G27640.1	LF	B01_sangam_g941.t1	B01_sangam|5303095-5308544|+	Expressed	B02_g971.t1	BraA01g018420.3C
U	AT4G27630.1	LF	B01_sangam_g942.t1	B01_sangam|5308775-5313026|+	Expressed	B02_g972.t1	BraA01g018410.3C
U	AT4G27610.1	LF	B01_sangam_g943.t1	B01_sangam|5313965-5315851|+	Expressed	B02_g973.t1	BraA01g018360.3C
-	-	-	B01_sangam_g944.t1	B01_sangam|5317465-5322169|+	Expressed	-	-
U	AT4G27600.1	LF	B01_sangam_g945.t1	B01_sangam|5322365-5326999|+	Expressed	B02_g975.t1	BraA01g018350.3C
-	AT4G27595.1	LF	B01_sangam_g946.t1	B01_sangam|5327205-5331562|+	Expressed	B02_g976.t1	-
U	AT4G27590.1	LF	B01_sangam_g947.t1	B01_sangam|5331606-5332420|-	Expressed	B02_g977.t1	BraA01g018340.3C
-	AT4G27585.1	LF	B01_sangam_g948.t1	B01_sangam|5336395-5339292|+	Expressed	B02_g978.t1	BraA01g018320.3C
U	AT4G27580.1	LF	B01_sangam_g949.t1	B01_sangam|5339485-5340340|+	Expressed	B02_g979.t1	BraA01g018310.3C
U	AT4G27540.1	LF	B01_sangam_g950.t1	B01_sangam|5340845-5342453|+	Expressed	B02_g980.t1	BraA01g018300.3C
U	AT4G27520.1	LF	B01_sangam_g951.t1	B01_sangam|5343565-5344863|+	Expressed	B02_g981.t1	BraA01g018290.3C
U	AT4G27510.1	LF	B01_sangam_g952.t1	B01_sangam|5347175-5350113|+	Expressed	B02_g982.t1	BraA01g018280.3C
U	AT4G27490.1	LF	B01_sangam_g953.t1	B01_sangam|5350580-5352670|-	Expressed	B02_g983.t1	BraA01g018260.3C
U	AT4G27480.1	LF	B01_sangam_g954.t1	B01_sangam|5360635-5362327|+	Expressed	B02_g984.t1	BraA01g018240.3C
U	AT4G27460.1	LF	B01_sangam_g955.t1	B01_sangam|5362446-5365900|-	Expressed	B02_g985.t1	BraA01g018220.3C
-	-	LF	B01_sangam_g956.t1	B01_sangam|5372425-5373692|+	Expressed	B02_g986.t1	-
U	AT4G27450.1	LF	B01_sangam_g957.t1	B01_sangam|5374225-5376423|+	Expressed	B02_g987.t1	BraA01g018200.3C
U	AT4G27440.1	LF	B01_sangam_g958.t1	B01_sangam|5376459-5378220|-	Expressed	B02_g988.t1	BraA01g018190.3C
U	AT4G27435.1	LF	B01_sangam_g959.t1	B01_sangam|5378623-5380090|-	Expressed	B02_g989.t1	BraA01g018180.3C
U	AT4G27430.1	LF	B01_sangam_g960.t1	B01_sangam|5380784-5384840|-	Expressed	B02_g990.t1	BraA01g018170.3C
-	-	LF	B01_sangam_g961.t1	B01_sangam|5387859-5388410|-	Expressed	B02_g991.t1	-
U	AT4G27420.1	LF	B01_sangam_g962.t1	B01_sangam|5392725-5395615|+	Expressed	B02_g992.t1	BraA01g018140.3C
U	AT4G27410.1	LF	B01_sangam_g963.t1	B01_sangam|5399835-5401111|+	Expressed	B02_g993.t1	BraA01g018130.3C
U	AT4G27380.1	LF	B01_sangam_g964.t1	B01_sangam|5401350-5402370|-	Expressed	B02_g994.t1	BraA01g018120.3C
U	AT4G27370.1	LF	B01_sangam_g965.t1	B01_sangam|5402775-5408850|+	Expressed	B02_g995.t1	BraA01g018110.3C
U	AT4G27360.1	LF	B01_sangam_g966.t1	B01_sangam|5408934-5409690|-	Expressed	B02_g996.t1	BraA01g018100.3C
U	AT4G27350.1	LF	B01_sangam_g967.t1	B01_sangam|5411985-5414097|+	Expressed	B02_g997.t1	BraA01g018090.3C
U	AT4G27340.1	LF	B01_sangam_g968.t1	B01_sangam|5414965-5418656|+	Expressed	B02_g999.t1	BraA01g018080.3C
U	AT4G27330.1	LF	B01_sangam_g969.t1	B01_sangam|5421995-5423680|+	Expressed	B02_g1000.t1	BraA01g018070.3C
U	AT4G27320.1	LF	B01_sangam_g970.t1	B01_sangam|5424435-5425855|+	Expressed	B02_g1001.t1	BraA01g018060.3C
U	AT4G27310.1	LF	B01_sangam_g971.t1	B01_sangam|5427466-5429280|-	Expressed	B02_g1002.t1	BraA01g018050.3C
U	AT4G27290.1	LF	B01_sangam_g972.t1	B01_sangam|5432625-5434462|+	Expressed	B02_g1004.t1	BraA01g018030.3C
-	-	-	B01_sangam_g973.t1	B01_sangam|5435576-5439810|-	Expressed	-	-
U	AT4G27270.1	LF	B01_sangam_g974.t1	B01_sangam|5440785-5443349|+	Expressed	B02_g1006.t1	BraA01g018020.3C
U	AT4G27260.1	LF	B01_sangam_g975.t1	B01_sangam|5447902-5450726|-	Expressed	B02_g1007.t1	BraA01g018010.3C
-	AT4G27250.1	LF	B01_sangam_g976.t1	B01_sangam|5464061-5468664|+	Expressed	B02_g1008.t1	-
U	AT4G27240.1	LF	B01_sangam_g977.t1	B01_sangam|5469173-5470886|-	Expressed	B02_g1009.t1	BraA01g017970.3C
U	AT4G27230.1	LF	B01_sangam_g978.t1	B01_sangam|5471081-5473349|+	Expressed	B02_g1010.t1	BraA01g017960.3C
U	AT4G27190.1	LF	B01_sangam_g979.t1	B01_sangam|5473414-5477616|-	Expressed	B02_g1011.t1	BraA01g017950.3C
-	-	-	B01_sangam_g980.t1	B01_sangam|5482130-5484406|-	Expressed	-	-
-	-	-	B01_sangam_g981.t1	B01_sangam|5487362-5489586|-	Not-expressed	-	-
U	AT4G27180.1	LF	B01_sangam_g982.t1	B01_sangam|5493031-5509207|+	Expressed	B02_g1014.t1	BraA01g017910.3C
U	AT4G27140.1	LF	B01_sangam_g983.t1	B01_sangam|5510414-5511186|-	Expressed	B02_g1015.t1	BraA01g017840.3C
U	AT4G27120.1	LF	B01_sangam_g984.t1	B01_sangam|5511941-5516121|+	Expressed	B02_g1017.t1	BraA01g017820.3C
-	-	LF	B01_sangam_g985.t1	B01_sangam|5517481-5518256|+	Expressed	B02_g1018.t1	-
U	AT4G27110.1	LF	B01_sangam_g986.t1	B01_sangam|5519841-5522764|+	Expressed	B02_g1019.t1	BraA01g017810.3C
U	AT4G27100.1	LF	B01_sangam_g987.t1	B01_sangam|5523226-5526096|-	Expressed	B02_g1020.t1	BraA01g017800.3C
U	AT4G27090.1	LF	B01_sangam_g988.t1	B01_sangam|5527711-5528952|+	Expressed	B02_g1021.t1	BraA01g017790.3C
U	AT4G27040.1	LF	B01_sangam_g989.t1	B01_sangam|5529551-5534882|+	Expressed	B02_g1022.t1	BraA01g017760.3C
U	AT4G27030.1	LF	B01_sangam_g990.t1	B01_sangam|5534912-5535926|-	Expressed	B02_g1024.t1	BraA01g017750.3C
U	AT4G27020.1	LF	B01_sangam_g991.t1	B01_sangam|5536111-5538812|+	Expressed	B02_g1025.t1	BraA01g017740.3C
U	AT4G27010.1	LF	B01_sangam_g992.t1	B01_sangam|5538838-5548726|-	Expressed	B02_g1026.t1	BraA01g017730.3C
U	AT4G26990.1	LF	B01_sangam_g993.t1	B01_sangam|5548891-5552141|+	Expressed	B02_g1027.t1	BraA01g017710.3C
U	AT4G26965.1	LF	B01_sangam_g994.t1	B01_sangam|5552161-5554696|-	Expressed	B02_g1028.t1	BraA01g017700.3C
U	-	LF	B01_sangam_g995.t1	B01_sangam|5555031-5560266|+	Expressed	B02_g1029.t1	BraA01g017690.3C
U	AT4G26900.1	LF	B01_sangam_g996.t1	B01_sangam|5560294-5564376|-	Expressed	B02_g1030.t1	BraA01g017670.3C
-	-	LF	B01_sangam_g997.t1	B01_sangam|5571596-5572186|-	Expressed	B02_g1031.t1	-
-	-	LF	B01_sangam_g998.t1	B01_sangam|5574358-5575976|-	Expressed	B02_g1032.t1	-
U	AT4G26890.1	LF	B01_sangam_g999.t1	B01_sangam|5579135-5580716|-	Expressed	B02_g1033.t1	BraA01g017630.3C
-	AT4G26880.1	LF	B01_sangam_g1000.t1	B01_sangam|5585001-5586445|+	Expressed	B02_g1034.t1	BraA01g017620.3C
-	AT4G26860.1	-	B01_sangam_g1001.t1	B01_sangam|5588221-5591090|+	Expressed	-	BraA01g017610.3C
U	AT4G26850.1	LF	B01_sangam_g1002.t1	B01_sangam|5592411-5595073|+	Expressed	B02_g1036.t1	BraA01g017580.3C
U	AT4G26840.1	LF	B01_sangam_g1003.t1	B01_sangam|5595125-5596856|-	Expressed	B02_g1037.t1	BraA01g017570.3C
U	AT4G26810.1	LF	B01_sangam_g1004.t1	B01_sangam|5597411-5598071|+	Expressed	B02_g1038.t1	BraA01g017560.3C
-	-	LF	B01_sangam_g1005.t1	B01_sangam|5598131-5600266|-	Expressed	B02_g1039.t1	BraA01g017550.3C
U	AT4G26790.1	LF	B01_sangam_g1006.t1	B01_sangam|5603289-5605256|-	Expressed	B02_g1040.t1	BraA01g017540.3C
-	AT4G26780.1	LF	B01_sangam_g1007.t1	B01_sangam|5607101-5608771|+	Expressed	B02_g1041.t1	BraA01g017530.3C
U	AT4G26770.1	LF	B01_sangam_g1008.t1	B01_sangam|5608812-5611176|-	Expressed	B02_g1042.t1	BraA01g017520.3C
U	AT4G26760.1	LF	B01_sangam_g1009.t1	B01_sangam|5611291-5614742|+	Expressed	B02_g1043.t1	BraA01g017510.3C
U	AT4G26750.1	LF	B01_sangam_g1010.t1	B01_sangam|5614931-5617319|+	Expressed	B02_g1044.t1	BraA01g017500.3C
U	AT4G26740.1	LF	B01_sangam_g1011.t1	B01_sangam|5617391-5621494|+	Expressed	B02_g1045.t1	BraA01g017490.3C
U	AT4G26720.1	LF	B01_sangam_g1012.t1	B01_sangam|5621502-5623736|-	Expressed	B02_g1046.t1	BraA01g017480.3C
-	AT4G26701.1	LF	B01_sangam_g1013.t1	B01_sangam|5624050-5628326|-	Expressed	B02_g1047.t1	BraA01g017470.3C
-	AT4G26700.1	LF	B01_sangam_g1014.t1	B01_sangam|5628673-5632646|-	Expressed	B02_g1048.t1	-
U	AT4G26690.1	LF	B01_sangam_g1015.t1	B01_sangam|5636518-5639778|+	Expressed	B02_g1049.t1	BraA01g017460.3C
U	AT4G26680.1	LF	B01_sangam_g1016.t1	B01_sangam|5639844-5641603|-	Expressed	B02_g1050.t1	BraA01g017440.3C
-	-	-	B01_sangam_g1017.t1	B01_sangam|5642308-5642662|+	Expressed	-	BraA01g017430.3C
U	AT4G26670.1	LF	B01_sangam_g1018.t1	B01_sangam|5642677-5644143|-	Expressed	B02_g1051.t1	BraA01g017420.3C
-	AT4G26650.1	-	B01_sangam_g1019.t1	B01_sangam|5644633-5653033|-	Expressed	-	BraA01g017400.3C
U	AT4G26640.1	LF	B01_sangam_g1020.t1	B01_sangam|5653148-5659194|+	Expressed	B02_g1052.t1	BraA01g017390.3C
U	AT4G26630.1	LF	B01_sangam_g1021.t1	B01_sangam|5660078-5664989|+	Expressed	B02_g1053.t1	BraA01g017380.3C
U	AT4G26620.1	LF	B01_sangam_g1022.t1	B01_sangam|5665258-5667752|+	Expressed	B02_g1054.t1	BraA01g017370.3C
U	AT4G26610.1	LF	B01_sangam_g1023.t1	B01_sangam|5667758-5670643|-	Expressed	B02_g1055.t1	BraA01g017360.3C
U	AT4G26600.1	LF	B01_sangam_g1024.t1	B01_sangam|5672049-5675893|-	Expressed	B02_g1056.t1	BraA01g017350.3C
U	AT4G26590.1	LF	B01_sangam_g1025.t1	B01_sangam|5678368-5681656|+	Expressed	B02_g1057.t1	BraA01g017340.3C
U	AT4G26580.1	LF	B01_sangam_g1026.t1	B01_sangam|5682278-5684308|+	Expressed	B02_g1058.t1	BraA01g017330.3C
U	AT4G26560.1	LF	B01_sangam_g1027.t1	B01_sangam|5685598-5687676|+	Expressed	B02_g1059.t1	BraA01g017310.3C
-	-	LF	B01_sangam_g1028.t1	B01_sangam|5687717-5688133|-	Not-expressed	B02_g1060.t1	-
U	AT4G26550.1	LF	B01_sangam_g1029.t1	B01_sangam|5688398-5690206|+	Expressed	B02_g1061.t1	BraA01g017300.3C
U	AT4G26540.1	LF	B01_sangam_g1030.t1	B01_sangam|5698618-5702370|+	Expressed	B02_g1063.t1	BraA01g017280.3C
U	AT4G26520.1	LF	B01_sangam_g1031.t1	B01_sangam|5705277-5707293|-	Expressed	B02_g1064.t1	BraA01g017270.3C
-	AT4G26510.1	-	B01_sangam_g1032.t1	B01_sangam|5707364-5711453|-	Expressed	-	BraA01g017260.3C
U	AT4G26500.1	LF	B01_sangam_g1033.t1	B01_sangam|5711598-5713564|+	Expressed	B02_g1065.t1	BraA01g017250.3C
U	AT4G26490.1	LF	B01_sangam_g1034.t1	B01_sangam|5713913-5715103|-	Expressed	B02_g1066.t1	BraA01g017240.3C
-	-	LF	B01_sangam_g1035.t1	B01_sangam|5715298-5718699|+	Expressed	B02_g1067.t1	BraA01g017220.3C
U	AT4G26480.1	LF	B01_sangam_g1036.t1	B01_sangam|5720338-5723682|+	Expressed	B02_g1068.t1	BraA01g017210.3C
U	AT4G26470.1	LF	B01_sangam_g1037.t1	B01_sangam|5723684-5724793|-	Expressed	B02_g1069.t1	BraA01g017200.3C
U	AT4G26455.1	LF	B01_sangam_g1038.t1	B01_sangam|5726091-5728343|-	Expressed	B02_g1070.t1	BraA01g017180.3C
U	AT4G26440.1	LF	B01_sangam_g1039.t1	B01_sangam|5731208-5733291|+	Expressed	B02_g1071.t1	BraA01g017130.3C
U	AT4G26430.1	LF	B01_sangam_g1040.t1	B01_sangam|5733296-5735683|-	Expressed	B02_g1072.t1	BraA01g017120.3C
U	AT4G26420.1	LF	B01_sangam_g1041.t1	B01_sangam|5738808-5740766|+	Expressed	B02_g1073.t1	BraA01g017110.3C
-	-	LF	B01_sangam_g1042.t1	B01_sangam|5740898-5742094|+	Expressed	B02_g1074.t1	-
U	AT4G26410.1	LF	B01_sangam_g1043.t1	B01_sangam|5742188-5744193|-	Expressed	B02_g1075.t1	BraA01g017090.3C
U	AT4G26400.1	LF	B01_sangam_g1044.t1	B01_sangam|5744398-5745928|+	Expressed	B02_g1076.t1	BraA01g017080.3C
U	AT4G26370.1	LF	B01_sangam_g1045.t1	B01_sangam|5746248-5748563|+	Expressed	B02_g1077.t1	BraA01g017070.3C
-	AT4G26340.1	-	B01_sangam_g1046.t1	B01_sangam|5749566-5751363|-	Expressed	-	BraA01g017060.3C
-	-	LF	B01_sangam_g1047.t1	B01_sangam|5752288-5753508|+	Expressed	B02_g1078.t1	BraA01g017050.3C
U	AT4G26320.1	LF	B01_sangam_g1048.t1	B01_sangam|5754358-5754825|+	Expressed	B02_g1079.t1	BraA01g017040.3C
U	AT4G26300.1	LF	B01_sangam_g1049.t1	B01_sangam|5755178-5760120|+	Expressed	B02_g1080.t1	-
-	-	-	B01_sangam_g1050.t1	B01_sangam|5760524-5760973|-	Expressed	-	BraA01g017030.3C
-	-	-	B01_sangam_g1051.t1	B01_sangam|5765380-5766953|-	Not-expressed	-	-
U	AT4G26280.1	LF	B01_sangam_g1052.t1	B01_sangam|5767858-5769149|+	Expressed	B02_g1081.t1	BraA01g017020.3C
U	AT4G26270.1	LF	B01_sangam_g1053.t1	B01_sangam|5770488-5773370|+	Expressed	B02_g1082.t1	BraA01g017010.3C
-	AT4G26250.1	LF	B01_sangam_g1054.t1	B01_sangam|5773654-5775233|-	Expressed	B02_g1083.t1	-
U	-	LF	B01_sangam_g1055.t1	B01_sangam|5777468-5781627|+	Expressed	B02_g1084.t1	BraA01g016980.3C
U	AT4G26230.1	LF	B01_sangam_g1056.t1	B01_sangam|5781888-5783134|+	Expressed	B02_g1088.t1	BraA01g016970.3C
-	-	-	B01_sangam_g1057.t1	B01_sangam|5783248-5784051|+	Expressed	-	-
-	-	-	B01_sangam_g1058.t1	B01_sangam|5793489-5794633|-	Expressed	-	-
-	-	-	B01_sangam_g1059.t1	B01_sangam|5797035-5798733|-	Expressed	-	-
U	AT4G26200.1	LF	B01_sangam_g1060.t1	B01_sangam|5812882-5814963|-	Expressed	B02_g1092.t1	BraA01g016960.3C
U	AT4G26180.1	LF	B01_sangam_g1061.t1	B01_sangam|5826360-5828636|+	Expressed	B02_g1093.t1	BraA01g016950.3C
U	AT4G26170.1	LF	B01_sangam_g1062.t1	B01_sangam|5828687-5830315|-	Expressed	B02_g1094.t1	BraA01g016940.3C
-	-	LF	B01_sangam_g1063.t1	B01_sangam|5831050-5833038|+	Expressed	B02_g1095.t1	BraA01g016930.3C
U	AT4G26150.1	LF	B01_sangam_g1064.t1	B01_sangam|5833046-5836845|-	Expressed	B02_g1096.t1	BraA01g016910.3C
U	AT4G26140.1	LF	B01_sangam_g1065.t1	B01_sangam|5843860-5849008|+	Expressed	B02_g1098.t1	BraA01g016890.3C
U	AT4G26130.1	LF	B01_sangam_g1066.t1	B01_sangam|5850320-5851535|+	Expressed	B02_g1099.t1	BraA01g016880.3C
-	-	LF	B01_sangam_g1067.t1	B01_sangam|5853450-5855244|+	Not-expressed	B02_g1100.t1	-
U	AT4G26120.1	LF	B01_sangam_g1068.t1	B01_sangam|5860147-5862745|-	Expressed	B02_g1101.t1	BraA01g016870.3C
-	AT4G26110.1	-	B01_sangam_g1069.t1	B01_sangam|5863751-5866385|-	Expressed	-	BraA01g016850.3C
-	-	-	B01_sangam_g1070.t1	B01_sangam|5867068-5870115|-	Expressed	-	BraA01g016840.3C
U	AT4G26100.1	LF	B01_sangam_g1071.t1	B01_sangam|5870450-5873336|+	Expressed	B02_g1103.t1	BraA01g016830.3C
-	-	LF	B01_sangam_g1072.t1	B01_sangam|5874020-5875937|+	Expressed	B02_g1104.t1	BraA01g016820.3C
U	AT4G26090.1	LF	B01_sangam_g1073.t1	B01_sangam|5876108-5878985|-	Expressed	B02_g1105.t1	BraA01g016810.3C
U	AT4G26080.1	LF	B01_sangam_g1074.t1	B01_sangam|5882290-5883958|+	Expressed	B02_g1106.t1	BraA01g016800.3C
U	AT4G26050.1	LF	B01_sangam_g1075.t1	B01_sangam|5884375-5888605|-	Expressed	B02_g1107.t1	BraA01g016790.3C
U	AT4G26010.1	LF	B01_sangam_g1076.t1	B01_sangam|5894749-5896415|-	Expressed	B02_g1108.t1	BraA01g016770.3C
-	-	LF	B01_sangam_g1077.t1	B01_sangam|5900216-5908625|-	Expressed	B02_g1109.t1	BraA01g016730.3C
U	AT4G26000.1	LF	B01_sangam_g1078.t1	B01_sangam|5930009-5932235|-	Expressed	B02_g1110.t1	BraA01g016720.3C
U	AT4G25990.1	LF	B01_sangam_g1079.t1	B01_sangam|5937120-5939424|+	Expressed	B02_g1111.t1	BraA01g016710.3C
U	AT4G25960.1	LF	B01_sangam_g1080.t1	B01_sangam|5939698-5953645|-	Expressed	B02_g1112.t1	BraA01g016680.3C
U	AT4G25940.1	LF	B01_sangam_g1081.t1	B01_sangam|5954360-5959346|+	Expressed	B02_g1113.t1	BraA01g016660.3C
U	AT4G25900.1	LF	B01_sangam_g1082.t1	B01_sangam|5959377-5966515|-	Expressed	B02_g1114.t1	BraA01g016640.3C
-	-	LF	B01_sangam_g1083.t1	B01_sangam|5967870-5976103|+	Expressed	B02_g1116.t1	BraA01g016630.3C
U	AT4G25880.1	LF	B01_sangam_g1084.t1	B01_sangam|5976112-5980635|-	Expressed	B02_g1117.t1	BraA01g016620.3C
U	AT4G25870.1	LF	B01_sangam_g1085.t1	B01_sangam|5983730-5986270|+	Expressed	B02_g1118.t1	BraA01g016610.3C
U	AT4G25850.1	LF	B01_sangam_g1086.t1	B01_sangam|5986322-5990305|-	Expressed	B02_g1119.t1	BraA01g016580.3C
-	-	-	B01_sangam_g1087.t1	B01_sangam|5990743-5993385|-	Expressed	-	-
-	AT4G25845.1	LF	B01_sangam_g1088.t1	B01_sangam|5994335-5994905|-	Expressed	B02_g1121.t1	BraA01g016570.3C
U	AT4G25835.1	LF	B01_sangam_g1089.t1	B01_sangam|5998861-6001625|-	Expressed	B02_g1122.t1	BraA01g016560.3C
U	AT4G25830.1	LF	B01_sangam_g1090.t1	B01_sangam|6002810-6004175|-	Expressed	B02_g1123.t1	BraA01g016550.3C
-	AT4G25820.1	LF	B01_sangam_g1091.t1	B01_sangam|6009336-6010638|-	Expressed	B02_g1124.t1	BraA01g016540.3C
U	AT4G25810.1	LF	B01_sangam_g1092.t1	B01_sangam|6011320-6015078|-	Expressed	B02_g1125.t1	BraA01g016530.3C
U	AT4G25800.1	LF	B01_sangam_g1093.t1	B01_sangam|6016035-6019008|-	Expressed	B02_g1126.t1	BraA01g016520.3C
-	AT4G25790.1	LF	B01_sangam_g1094.t1	B01_sangam|6021083-6022551|+	Not-expressed	B02_g1127.t1	BraA01g016510.3C
U	AT4G25780.1	LF	B01_sangam_g1095.t1	B01_sangam|6022906-6023768|-	Expressed	B02_g1128.t1	BraA01g016500.3C
U	AT4G25770.1	LF	B01_sangam_g1096.t1	B01_sangam|6025073-6027614|+	Expressed	B02_g1129.t1	BraA01g016480.3C
U	AT4G25760.1	LF	B01_sangam_g1097.t1	B01_sangam|6028418-6029168|-	Expressed	B02_g1130.t1	BraA01g016470.3C
-	-	-	B01_sangam_g1098.t1	B01_sangam|6030495-6032478|-	Expressed	-	-
U	AT4G25750.1	LF	B01_sangam_g1099.t1	B01_sangam|6036853-6038813|+	Expressed	B02_g1131.t1	BraA01g016460.3C
U	AT4G25740.1	LF	B01_sangam_g1100.t1	B01_sangam|6041503-6043529|+	Expressed	B02_g1132.t1	BraA01g016450.3C
U	AT4G25700.1	LF	B01_sangam_g1101.t1	B01_sangam|6044623-6050113|+	Expressed	B02_g1133.t1	BraA01g016430.3C
U	AT4G25670.1	LF	B01_sangam_g1102.t1	B01_sangam|6056483-6060007|+	Expressed	B02_g1134.t1	BraA01g016400.3C
U	AT4G25660.1	LF	B01_sangam_g1103.t1	B01_sangam|6060009-6061878|-	Expressed	B02_g1135.t1	BraA01g016390.3C
-	-	-	B01_sangam_g1104.t1	B01_sangam|6062343-6064090|+	Expressed	-	-
-	-	-	B01_sangam_g1105.t1	B01_sangam|6064165-6065848|-	Expressed	-	-
U	AT4G25650.1	LF	B01_sangam_g1106.t1	B01_sangam|6066263-6068911|+	Expressed	B02_g1138.t1	BraA01g016380.3C
-	-	LF	B01_sangam_g1107.t1	B01_sangam|6070573-6073698|-	Not-expressed	B02_g1139.t1	-
U	AT4G25640.1	LF	B01_sangam_g1108.t1	B01_sangam|6075923-6078751|+	Expressed	B02_g1142.t1	BraA01g016370.3C
U	AT4G25630.1	LF	B01_sangam_g1109.t1	B01_sangam|6079757-6082128|-	Expressed	B02_g1143.t1	BraA01g016360.3C
U	AT4G25620.1	LF	B01_sangam_g1110.t1	B01_sangam|6087273-6089174|+	Expressed	B02_g1144.t1	BraA01g016350.3C
U	AT4G25610.1	LF	B01_sangam_g1111.t1	B01_sangam|6089181-6092958|-	Expressed	B02_g1145.t1	BraA01g016340.3C
U	AT4G25600.1	LF	B01_sangam_g1112.t1	B01_sangam|6093481-6095108|-	Expressed	B02_g1146.t1	BraA01g016330.3C
U	AT4G25590.1	LF	B01_sangam_g1113.t1	B01_sangam|6095273-6097394|+	Expressed	B02_g1147.t1	BraA01g016320.3C
-	AT4G25570.1	LF	B01_sangam_g1114.t1	B01_sangam|6097683-6098971|+	Not-expressed	B02_g1148.t1	-
U	AT4G25560.1	LF	B01_sangam_g1115.t1	B01_sangam|6098987-6100048|-	Expressed	B02_g1149.t1	BraA01g016310.3C
U	AT4G25550.1	LF	B01_sangam_g1116.t1	B01_sangam|6101429-6104808|-	Expressed	B02_g1150.t1	BraA01g016300.3C
U	AT4G25530.1	LF	B01_sangam_g1117.t1	B01_sangam|6108882-6112558|-	Expressed	B02_g1151.t1	BraA01g016290.3C
U	AT4G25515.1	LF	B01_sangam_g1118.t1	B01_sangam|6117674-6121578|-	Expressed	B02_g1152.t1	-
U	AT4G25500.1	LF	B01_sangam_g1119.t1	B01_sangam|6121759-6124768|-	Expressed	B02_g1153.t1	BraA01g016250.3C
U	AT4G25440.1	LF	B01_sangam_g1120.t1	B01_sangam|6125493-6128267|+	Expressed	B02_g1154.t1	BraA01g016240.3C
U	AT4G25434.1	LF	B01_sangam_g1121.t1	B01_sangam|6128933-6136529|+	Expressed	B02_g1156.t1	BraA01g016230.3C
U	AT4G25433.1	LF	B01_sangam_g1122.t1	B01_sangam|6140593-6141224|+	Expressed	B02_g1157.t1	BraA01g016210.3C
U	-	LF	B01_sangam_g1123.t1	B01_sangam|6143073-6150355|+	Expressed	B02_g1158.t1	BraA01g016140.3C
-	-	-	B01_sangam_g1124.t1	B01_sangam|6155053-6158205|+	Not-expressed	-	-
U	AT4G25420.1	LF	B01_sangam_g1125.t1	B01_sangam|6162263-6163925|+	Expressed	B02_g1159.t1	BraA01g016120.3C
-	-	-	B01_sangam_g1126.t1	B01_sangam|6169959-6171858|-	Not-expressed	-	-
-	-	-	B01_sangam_g1127.t1	B01_sangam|6173063-6173745|+	Expressed	-	-
-	-	-	B01_sangam_g1128.t1	B01_sangam|6174280-6175128|-	Not-expressed	-	-
U	AT4G25410.1	LF	B01_sangam_g1129.t1	B01_sangam|6178283-6179978|-	Expressed	B02_g1160.t1	BraA01g016110.3C
U	AT4G25360.1	LF	B01_sangam_g1130.t1	B01_sangam|6192917-6196625|-	Expressed	B02_g1162.t1	BraA01g016100.3C
U	AT4G25340.1	LF	B01_sangam_g1131.t1	B01_sangam|6197550-6200491|+	Expressed	B02_g1163.t1	BraA01g016090.3C
U	AT4G25320.1	LF	B01_sangam_g1132.t1	B01_sangam|6200940-6202995|-	Expressed	B02_g1164.t1	BraA01g016080.3C
U	AT4G25315.1	LF	B01_sangam_g1133.t1	B01_sangam|6203800-6205357|+	Expressed	B02_g1165.t1	BraA01g016070.3C
U	AT4G25300.1	LF	B01_sangam_g1134.t1	B01_sangam|6205570-6207105|-	Expressed	B02_g1166.t1	BraA01g016050.3C
U	AT4G25270.1	LF	B01_sangam_g1135.t1	B01_sangam|6207950-6211634|+	Expressed	B02_g1169.t1	BraA01g016020.3C
-	AT4G25260.1	LF	B01_sangam_g1136.t1	B01_sangam|6212050-6212883|+	Expressed	B02_g1170.t1	BraA01g016010.3C
-	AT4G25250.1	LF	B01_sangam_g1137.t1	B01_sangam|6214026-6214795|-	Expressed	B02_g1171.t1	BraA01g015980.3C
-	-	LF	B01_sangam_g1138.t1	B01_sangam|6216900-6217812|+	Not-expressed	B02_g1172.t1	-
-	-	LF	B01_sangam_g1139.t1	B01_sangam|6220620-6223580|+	Expressed	B02_g1173.t1	-
-	AT4G25240.1	-	B01_sangam_g1140.t1	B01_sangam|6224548-6235285|-	Expressed	-	BraA01g015970.3C
U	AT4G25230.1	LF	B01_sangam_g1141.t1	B01_sangam|6241992-6244235|-	Not-expressed	B02_g1175.t1	BraA01g015960.3C
-	-	-	B01_sangam_g1142.t1	B01_sangam|6244840-6245867|+	Expressed	-	-
U	AT4G25220.1	LF	B01_sangam_g1143.t1	B01_sangam|6247242-6249145|-	Expressed	B02_g1176.t1	BraA01g015930.3C
U	AT4G25210.1	LF	B01_sangam_g1144.t1	B01_sangam|6250164-6252095|-	Expressed	B02_g1177.t1	BraA01g015920.3C
U	AT4G25200.1	LF	B01_sangam_g1145.t1	B01_sangam|6252509-6253545|-	Expressed	B02_g1178.t1	BraA01g015910.3C
-	-	-	B01_sangam_g1146.t1	B01_sangam|6254500-6255015|-	Expressed	-	-
U	AT4G25190.1	LF	B01_sangam_g1147.t1	B01_sangam|6259610-6260971|+	Expressed	B02_g1179.t1	BraA01g015890.3C
-	AT4G25180.1	LF	B01_sangam_g1148.t1	B01_sangam|6261560-6263949|+	Expressed	B02_g1180.t1	-
-	-	LF	B01_sangam_g1149.t1	B01_sangam|6266040-6267628|+	Expressed	B02_g1181.t1	BraA01g015880.3C
U	AT4G25170.1	LF	B01_sangam_g1150.t1	B01_sangam|6269986-6272535|-	Expressed	B02_g1182.t1	BraA01g015870.3C
U	AT4G25160.1	LF	B01_sangam_g1151.t1	B01_sangam|6279530-6283887|+	Expressed	B02_g1183.t1	BraA01g015860.3C
U	AT4G25150.1	LF	B01_sangam_g1152.t1	B01_sangam|6284030-6285696|+	Expressed	B02_g1184.t1	BraA01g015850.3C
U	AT4G25140.1	LF	B01_sangam_g1153.t1	B01_sangam|6285726-6287175|-	Expressed	B02_g1185.t1	BraA01g015840.3C
U	AT4G25130.1	LF	B01_sangam_g1154.t1	B01_sangam|6287490-6288657|+	Expressed	B02_g1186.t1	BraA01g015830.3C
U	AT4G25100.1	LF	B01_sangam_g1155.t1	B01_sangam|6289000-6293929|+	Expressed	B02_g1187.t1	BraA01g015820.3C
-	-	LF	B01_sangam_g1156.t1	B01_sangam|6294560-6298340|+	Expressed	B02_g1188.t1	BraA01g015800.3C
-	AT4G25080.1	LF	B01_sangam_g1157.t1	B01_sangam|6298449-6299655|-	Expressed	B02_g1189.t1	BraA01g015790.3C
U	AT4G25070.1	LF	B01_sangam_g1158.t1	B01_sangam|6299805-6303645|-	Expressed	B02_g1190.t1	-
U	AT4G25040.1	LF	B01_sangam_g1159.t1	B01_sangam|6304067-6307465|-	Expressed	B02_g1191.t1	BraA01g015770.3C
U	AT4G25030.1	LF	B01_sangam_g1160.t1	B01_sangam|6309311-6311375|-	Expressed	B02_g1192.t1	BraA01g015740.3C
-	-	-	B01_sangam_g1161.t1	B01_sangam|6313094-6315125|-	Expressed	-	-
-	-	LF	B01_sangam_g1162.t1	B01_sangam|6315840-6317194|+	Expressed	B02_g1194.t1	BraA01g015730.3C
U	AT4G25010.1	LF	B01_sangam_g1163.t1	B01_sangam|6319700-6321882|+	Expressed	B02_g1196.t1	BraA01g015710.3C
-	AT4G25000.1	LF	B01_sangam_g1164.t1	B01_sangam|6322590-6324736|+	Expressed	B02_g1198.t1	-
U	AT4G24990.1	LF	B01_sangam_g1165.t1	B01_sangam|6325430-6327049|+	Expressed	B02_g1200.t1	BraA01g015690.3C
U	AT4G24972.1	LF	B01_sangam_g1166.t1	B01_sangam|6327521-6329335|-	Expressed	B02_g1201.t1	BraA01g015680.3C
U	AT4G24970.1	LF	B01_sangam_g1167.t1	B01_sangam|6331404-6335915|-	Expressed	B02_g1203.t1	BraA01g015670.3C
U	AT4G24950.1	LF	B01_sangam_g1168.t1	B01_sangam|6340989-6341635|-	Expressed	B02_g1204.t1	BraA01g015640.3C
U	AT4G24940.1	LF	B01_sangam_g1169.t1	B01_sangam|6341721-6344255|-	Expressed	B02_g1205.t1	-
U	AT4G24930.1	LF	B01_sangam_g1170.t1	B01_sangam|6345380-6346614|+	Expressed	B02_g1206.t1	BraA01g015630.3C
U	AT4G24920.1	LF	B01_sangam_g1171.t1	B01_sangam|6347200-6347980|+	Expressed	B02_g1207.t1	-
U	AT4G24910.1	LF	B01_sangam_g1172.t1	B01_sangam|6349140-6350305|+	Expressed	B02_g1208.t1	BraA01g015620.3C
U	AT4G24900.1	LF	B01_sangam_g1173.t1	B01_sangam|6350427-6352295|-	Expressed	B02_g1209.t1	BraA01g015610.3C
U	AT4G24890.1	LF	B01_sangam_g1174.t1	B01_sangam|6353110-6356107|+	Expressed	B02_g1210.t1	BraA01g015600.3C
U	AT4G24820.1	LF	B01_sangam_g1175.t1	B01_sangam|6358960-6364672|+	Expressed	B02_g1211.t1	BraA01g015570.3C
U	AT4G24805.1	LF	B01_sangam_g1176.t1	B01_sangam|6365477-6366445|-	Expressed	B02_g1212.t1	BraA01g015560.3C
U	AT4G24790.1	LF	B01_sangam_g1177.t1	B01_sangam|6366499-6373865|-	Expressed	B02_g1213.t1	BraA01g015540.3C
-	-	-	B01_sangam_g1178.t1	B01_sangam|6377550-6377914|+	Expressed	-	-
U	AT4G24770.1	LF	B01_sangam_g1179.t1	B01_sangam|6382115-6385805|+	Expressed	B02_g1216.t1	BraA01g015520.3C
U	AT4G24760.1	LF	B01_sangam_g1180.t1	B01_sangam|6388585-6391034|+	Expressed	B02_g1217.t1	BraA01g015510.3C
U	AT4G24750.1	LF	B01_sangam_g1181.t1	B01_sangam|6391665-6394079|+	Expressed	B02_g1218.t1	BraA01g015500.3C
U	AT4G24740.1	LF	B01_sangam_g1182.t1	B01_sangam|6394385-6397659|+	Expressed	B02_g1219.t1	BraA01g015490.3C
-	AT4G24730.1	-	B01_sangam_g1183.t1	B01_sangam|6397935-6399429|+	Expressed	-	-
U	AT4G24700.1	LF	B01_sangam_g1184.t1	B01_sangam|6399905-6405477|+	Expressed	B02_g1220.t1	BraA01g015460.3C
U	AT4G24690.1	LF	B01_sangam_g1185.t1	B01_sangam|6405795-6409120|-	Expressed	B02_g1221.t1	BraA01g015450.3C
U	AT4G24680.1	LF	B01_sangam_g1186.t1	B01_sangam|6409453-6415760|-	Expressed	B02_g1222.t1	BraA01g015440.3C
U	AT4G24670.1	LF	B01_sangam_g1187.t1	B01_sangam|6417235-6421237|+	Expressed	B02_g1223.t1	BraA01g015430.3C
U	AT4G24660.1	LF	B01_sangam_g1188.t1	B01_sangam|6424585-6426069|+	Expressed	B02_g1224.t1	BraA01g015420.3C
U	AT4G24640.1	LF	B01_sangam_g1189.t1	B01_sangam|6429263-6430590|-	Expressed	B02_g1225.t1	BraA01g015410.3C
U	AT4G24630.1	LF	B01_sangam_g1190.t1	B01_sangam|6431535-6434130|-	Expressed	B02_g1231.t1	BraA01g015400.3C
U	AT4G24620.1	LF	B01_sangam_g1191.t1	B01_sangam|6435295-6439073|+	Expressed	B02_g1232.t1	BraA01g015390.3C
-	-	-	B01_sangam_g1192.t1	B01_sangam|6441403-6442770|-	Not-expressed	-	-
U	AT4G24610.1	LF	B01_sangam_g1193.t1	B01_sangam|6443315-6450699|+	Expressed	B02_g1233.t1	BraA01g015380.3C
U	AT4G24590.1	LF	B01_sangam_g1194.t1	B01_sangam|6450720-6452560|-	Expressed	B02_g1234.t1	BraA01g015370.3C
U	AT4G24580.1	LF	B01_sangam_g1195.t1	B01_sangam|6455735-6462560|+	Expressed	B02_g1235.t1	BraA01g015360.3C
U	AT4G24570.1	LF	B01_sangam_g1196.t1	B01_sangam|6462655-6463840|-	Expressed	B02_g1236.t1	BraA01g015350.3C
U	AT4G24560.1	LF	B01_sangam_g1197.t1	B01_sangam|6464785-6470275|+	Expressed	B02_g1237.t1	BraA01g015340.3C
U	AT4G24550.1	LF	B01_sangam_g1198.t1	B01_sangam|6470316-6473690|-	Expressed	B02_g1238.t1	BraA01g015330.3C
U	AT4G24540.1	LF	B01_sangam_g1199.t1	B01_sangam|6476285-6480749|+	Expressed	B02_g1239.t1	BraA01g015320.3C
-	AT4G24520.1	LF	B01_sangam_g1200.t1	B01_sangam|6484745-6492013|+	Expressed	B02_g1240.t1	BraA01g015300.3C
-	-	-	B01_sangam_g1201.t1	B01_sangam|6492389-6496920|-	Expressed	-	-
U	AT4G24510.1	LF	B01_sangam_g1202.t1	B01_sangam|6497114-6499050|-	Expressed	B02_g1243.t1	BraA01g015290.3C
U	AT4G24500.1	LF	B01_sangam_g1203.t1	B01_sangam|6499160-6501230|-	Expressed	B02_g1244.t1	BraA01g015280.3C
U	AT4G24490.1	LF	B01_sangam_g1204.t1	B01_sangam|6501435-6505245|+	Expressed	B02_g1245.t1	BraA01g015270.3C
U	AT4G24480.1	LF	B01_sangam_g1205.t1	B01_sangam|6505277-6510400|-	Expressed	B02_g1246.t1	BraA01g015260.3C
U	AT4G24470.1	LF	B01_sangam_g1206.t1	B01_sangam|6512265-6515270|-	Expressed	B02_g1248.t1	BraA01g015250.3C
U	AT4G24430.1	LF	B01_sangam_g1207.t1	B01_sangam|6515750-6534140|-	Expressed	B02_g1249.t1	BraA01g015210.3C
-	-	-	B01_sangam_g1208.t1	B01_sangam|6536322-6536960|-	Expressed	-	-
U	AT4G24400.1	LF	B01_sangam_g1209.t1	B01_sangam|6543104-6547290|-	Expressed	B02_g1253.t1	BraA01g015200.3C
U	AT4G24390.1	LF	B01_sangam_g1210.t1	B01_sangam|6553535-6556071|+	Expressed	B02_g1254.t1	BraA01g015190.3C
U	AT4G24380.1	LF	B01_sangam_g1211.t1	B01_sangam|6556090-6557220|-	Expressed	B02_g1255.t1	BraA01g015180.3C
U	AT4G24370.1	LF	B01_sangam_g1212.t1	B01_sangam|6557465-6558319|+	Expressed	B02_g1256.t1	BraA01g015170.3C
U	AT4G24340.1	LF	B01_sangam_g1213.t1	B01_sangam|6558339-6565540|-	Expressed	B02_g1257.t1	BraA01g015150.3C
-	-	LF	B01_sangam_g1214.t1	B01_sangam|6574222-6576291|+	Not-expressed	B02_g1258.t1	-
-	AT4G24320.1	LF	B01_sangam_g1215.t1	B01_sangam|6577532-6581646|+	Expressed	B02_g1259.t1	BraA01g015130.3C
U	AT4G24310.1	LF	B01_sangam_g1216.t1	B01_sangam|6581682-6582557|-	Expressed	B02_g1261.t1	BraA01g015120.3C
U	AT4G24290.1	LF	B01_sangam_g1217.t1	B01_sangam|6583338-6586617|-	Expressed	B02_g1262.t1	BraA01g015110.3C
-	AT4G24280.1	LF	B01_sangam_g1218.t1	B01_sangam|6587876-6591917|-	Expressed	B02_g1263.t1	BraA01g015100.3C
U	-	LF	B01_sangam_g1219.t1	B01_sangam|6592825-6595867|-	Expressed	B02_g1264.t1	BraA01g015070.3C
-	-	-	B01_sangam_g1220.t1	B01_sangam|6596920-6601237|-	Expressed	-	-
U	AT4G24275.1	LF	B01_sangam_g1221.t1	B01_sangam|6603398-6604027|-	Expressed	B02_g1266.t1	BraA01g015060.3C
U	AT4G24270.1	LF	B01_sangam_g1222.t1	B01_sangam|6604982-6610062|+	Expressed	B02_g1267.t1	BraA01g015050.3C
-	AT4G24260.1	-	B01_sangam_g1223.t1	B01_sangam|6610312-6612824|+	Expressed	-	BraA01g015020.3C
U	AT4G24250.1	LF	B01_sangam_g1224.t1	B01_sangam|6612892-6615775|+	Expressed	B02_g1268.t1	BraA01g015010.3C
U	AT4G24240.1	LF	B01_sangam_g1225.t1	B01_sangam|6616115-6618347|-	Expressed	B02_g1269.t1	BraA01g015000.3C
U	-	LF	B01_sangam_g1226.t1	B01_sangam|6622082-6624641|+	Expressed	B02_g1270.t1	BraA01g014990.3C
U	AT4G24220.1	LF	B01_sangam_g1227.t1	B01_sangam|6624944-6626307|-	Expressed	B02_g1271.t1	BraA01g014980.3C
U	AT4G24210.1	LF	B01_sangam_g1228.t1	B01_sangam|6626826-6627547|-	Expressed	B02_g1272.t1	BraA01g014970.3C
U	AT4G24204.1	LF	B01_sangam_g1229.t1	B01_sangam|6628842-6629676|+	Expressed	B02_g1273.t1	BraA01g014960.3C
-	AT4G24190.1	-	B01_sangam_g1230.t1	B01_sangam|6631352-6635469|+	Expressed	-	BraA01g014950.3C
U	AT4G24180.1	LF	B01_sangam_g1231.t1	B01_sangam|6635932-6637079|+	Expressed	B02_g1274.t1	BraA01g014940.3C
U	AT4G24175.1	LF	B01_sangam_g1232.t1	B01_sangam|6637673-6640557|-	Expressed	B02_g1275.t1	BraA01g014930.3C
U	AT4G24170.1	LF	B01_sangam_g1233.t1	B01_sangam|6647020-6651947|-	Expressed	B02_g1276.t1	BraA01g014920.3C
U	AT4G24160.1	LF	B01_sangam_g1234.t1	B01_sangam|6652437-6654857|-	Expressed	B02_g1277.t1	BraA01g014910.3C
U	AT4G24150.1	LF	B01_sangam_g1235.t1	B01_sangam|6655843-6657887|-	Expressed	B02_g1278.t1	BraA01g014880.3C
U	AT4G24140.1	LF	B01_sangam_g1236.t1	B01_sangam|6662092-6666132|+	Expressed	B02_g1279.t1	BraA01g014870.3C
U	AT4G24130.1	LF	B01_sangam_g1237.t1	B01_sangam|6668212-6669127|-	Expressed	B02_g1280.t1	BraA01g014860.3C
U	AT4G24120.1	LF	B01_sangam_g1238.t1	B01_sangam|6670360-6673077|-	Expressed	B02_g1281.t1	BraA01g014850.3C
U	AT4G24110.1	LF	B01_sangam_g1239.t1	B01_sangam|6676652-6678159|+	Expressed	B02_g1282.t1	BraA01g014840.3C
U	AT4G24090.1	LF	B01_sangam_g1240.t1	B01_sangam|6678345-6685017|-	Expressed	B02_g1283.t1	BraA01g014820.3C
U	AT4G24070.1	LF	B01_sangam_g1241.t1	B01_sangam|6685118-6686547|-	Expressed	B02_g1284.t1	BraA01g014800.3C
-	-	-	B01_sangam_g1242.t1	B01_sangam|6688420-6689107|-	Expressed	-	-
U	AT4G24060.1	LF	B01_sangam_g1243.t1	B01_sangam|6692621-6694457|-	Expressed	B02_g1286.t1	BraA01g014790.3C
U	AT4G24050.1	LF	B01_sangam_g1244.t1	B01_sangam|6701481-6704407|-	Expressed	B02_g1287.t1	BraA01g014780.3C
U	AT4G24040.1	LF	B01_sangam_g1245.t1	B01_sangam|6709807-6712787|-	Expressed	B02_g1288.t1	BraA01g014770.3C
U	AT4G24026.1	LF	B01_sangam_g1246.t1	B01_sangam|6725515-6726487|-	Expressed	B02_g1289.t1	BraA01g014760.3C
-	-	-	B01_sangam_g1247.t1	B01_sangam|6726902-6729009|+	Not-expressed	-	-
-	AT4G24015.1	LF	B01_sangam_g1248.t1	B01_sangam|6733288-6734101|+	Expressed	B02_g1290.t1	BraA01g014710.3C
U	AT4G23990.1	LF	B01_sangam_g1249.t1	B01_sangam|6735340-6739143|-	Expressed	B02_g1291.t1	BraA01g014690.3C
-	-	-	B01_sangam_g1250.t1	B01_sangam|6740970-6743993|-	Expressed	-	-
-	-	-	B01_sangam_g1251.t1	B01_sangam|6744688-6746382|+	Expressed	-	-
-	-	-	B01_sangam_g1252.t1	B01_sangam|6748275-6751333|-	Expressed	-	-
U	AT4G23980.1	LF	B01_sangam_g1253.t1	B01_sangam|6751770-6756033|-	Expressed	B02_g1293.t1	BraA01g014680.3C
-	-	-	B01_sangam_g1254.t1	B01_sangam|6757718-6761013|-	Not-expressed	-	-
U	AT4G23940.1	LF	B01_sangam_g1255.t1	B01_sangam|6770544-6777643|-	Expressed	B02_g1294.t1	BraA01g014660.3C
U	AT4G23930.1	LF	B01_sangam_g1256.t1	B01_sangam|6777738-6778520|+	Expressed	B02_g1295.t1	BraA01g014630.3C
U	AT4G23920.1	LF	B01_sangam_g1257.t1	B01_sangam|6778640-6781233|-	Expressed	B02_g1296.t1	BraA01g014620.3C
U	AT4G23900.1	LF	B01_sangam_g1258.t1	B01_sangam|6784874-6789413|-	Expressed	B02_g1297.t1	BraA01g014600.3C
U	AT4G23890.1	LF	B01_sangam_g1259.t1	B01_sangam|6790838-6791731|+	Expressed	B02_g1299.t1	BraA01g014590.3C
U	AT4G23880.1	LF	B01_sangam_g1260.t1	B01_sangam|6796188-6797196|+	Expressed	B02_g1300.t1	BraA01g014560.3C
U	AT4G23870.1	LF	B01_sangam_g1261.t1	B01_sangam|6797889-6798713|-	Expressed	B02_g1301.t1	BraA01g014550.3C
U	AT4G23860.1	LF	B01_sangam_g1262.t1	B01_sangam|6801999-6804413|-	Expressed	B02_g1303.t1	BraA01g014540.3C
U	AT4G23850.1	LF	B01_sangam_g1263.t1	B01_sangam|6808348-6813035|+	Expressed	B02_g1304.t1	BraA01g014520.3C
U	AT4G23820.1	LF	B01_sangam_g1264.t1	B01_sangam|6813728-6816897|+	Expressed	B02_g1305.t1	BraA01g014510.3C
-	-	LF	B01_sangam_g1265.t1	B01_sangam|6817568-6818356|+	Expressed	B02_g1306.t1	BraA01g014500.3C
U	AT4G23810.1	LF	B01_sangam_g1266.t1	B01_sangam|6823038-6825652|+	Expressed	B02_g1307.t1	BraA01g014490.3C
U	AT4G23800.1	LF	B01_sangam_g1267.t1	B01_sangam|6825733-6827903|-	Expressed	B02_g1308.t1	BraA01g014480.3C
-	-	-	B01_sangam_g1268.t1	B01_sangam|6828403-6828793|-	Not-expressed	-	-
-	-	-	B01_sangam_g1269.t1	B01_sangam|6832184-6833743|-	Not-expressed	-	-
-	-	-	B01_sangam_g1270.t1	B01_sangam|6839553-6842363|-	Expressed	-	-
U	AT4G23750.1	LF	B01_sangam_g1271.t1	B01_sangam|6845067-6847063|-	Expressed	B02_g1309.t1	BraA01g014470.3C
U	AT4G23740.1	LF	B01_sangam_g1272.t1	B01_sangam|6860336-6862983|-	Expressed	B02_g1310.t1	BraA01g014460.3C
-	AT4G23730.1	LF	B01_sangam_g1273.t1	B01_sangam|6864164-6866943|-	Expressed	B02_g1311.t1	BraA01g014450.3C
-	-	-	B01_sangam_g1274.t1	B01_sangam|6874407-6876823|-	Expressed	-	-
U	AT4G23710.1	LF	B01_sangam_g1275.t1	B01_sangam|6884611-6886103|-	Expressed	B02_g1313.t1	BraA01g014400.3C
U	AT4G23700.1	LF	B01_sangam_g1276.t1	B01_sangam|6892385-6896132|+	Expressed	B02_g1314.t1	BraA01g014390.3C
-	-	-	B01_sangam_g1277.t1	B01_sangam|6901955-6904170|-	Expressed	-	-
U	AT4G23690.1	LF	B01_sangam_g1278.t1	B01_sangam|6906265-6907005|+	Expressed	B02_g1315.t1	BraA01g014380.3C
-	-	LF	B01_sangam_g1279.t1	B01_sangam|6910465-6912501|+	Not-expressed	B02_g1316.t1	-
U	AT4G23670.1	LF	B01_sangam_g1280.t1	B01_sangam|6915875-6917339|+	Expressed	B02_g1317.t1	BraA01g014360.3C
U	AT4G23660.1	LF	B01_sangam_g1281.t1	B01_sangam|6918075-6921119|+	Expressed	B02_g1318.t1	BraA01g014350.3C
U	AT4G23640.1	LF	B01_sangam_g1282.t1	B01_sangam|6921505-6928278|+	Expressed	B02_g1319.t1	BraA01g014330.3C
U	AT4G23630.1	LF	B01_sangam_g1283.t1	B01_sangam|6928740-6930600|-	Expressed	B02_g1321.t1	BraA01g014320.3C
U	AT4G23620.1	LF	B01_sangam_g1284.t1	B01_sangam|6931905-6933549|+	Expressed	B02_g1322.t1	BraA01g014310.3C
U	AT4G23610.1	LF	B01_sangam_g1285.t1	B01_sangam|6933552-6934400|-	Expressed	B02_g1323.t1	BraA01g014300.3C
U	AT4G23590.1	LF	B01_sangam_g1286.t1	B01_sangam|6935555-6937980|-	Expressed	B02_g1324.t1	BraA01g014290.3C
-	-	-	B01_sangam_g1287.t1	B01_sangam|6939057-6941290|-	Expressed	-	BraA01g014280.3C
-	AT4G23570.1	LF	B01_sangam_g1288.t1	B01_sangam|6945845-6946870|-	Expressed	B02_g1326.t1	BraA01g014250.3C
U	AT4G23560.1	LF	B01_sangam_g1289.t1	B01_sangam|6950675-6953269|+	Expressed	B02_g1328.t1	BraA01g014240.3C
U	AT4G23550.1	LF	B01_sangam_g1290.t1	B01_sangam|6956841-6958210|-	Expressed	B02_g1329.t1	BraA01g014230.3C
U	AT4G23540.1	LF	B01_sangam_g1291.t1	B01_sangam|6971055-6976869|+	Expressed	B02_g1331.t1	BraA01g014220.3C
U	AT4G23530.1	LF	B01_sangam_g1292.t1	B01_sangam|6976880-6978260|-	Expressed	B02_g1332.t1	BraA01g014210.3C
-	-	-	B01_sangam_g1293.t1	B01_sangam|6980635-6982263|+	Not-expressed	-	-
U	AT4G23520.1	LF	B01_sangam_g1294.t1	B01_sangam|6990145-6992111|+	Expressed	B02_g1333.t1	BraA01g014200.3C
-	-	-	B01_sangam_g1295.t1	B01_sangam|6997136-6999550|-	Expressed	-	-
U	-	LF	B01_sangam_g1296.t1	B01_sangam|6999665-7003757|+	Expressed	B02_g1334.t1	BraA01g014110.3C
-	-	LF	B01_sangam_g1297.t1	B01_sangam|7005955-7009018|+	Expressed	B02_g1335.t1	BraA01g014100.3C
U	AT4G23500.1	LF	B01_sangam_g1298.t1	B01_sangam|7009232-7012130|-	Expressed	B02_g1336.t1	BraA01g014090.3C
U	AT4G23493.1	LF	B01_sangam_g1299.t1	B01_sangam|7022275-7024986|+	Expressed	B02_g1337.t1	BraA01g014070.3C
U	AT4G23490.1	LF	B01_sangam_g1300.t1	B01_sangam|7026895-7029521|+	Expressed	B02_g1338.t1	BraA01g014060.3C
U	AT4G23470.1	LF	B01_sangam_g1301.t1	B01_sangam|7029640-7031740|-	Expressed	B02_g1339.t1	BraA01g014050.3C
-	AT4G23450.1	LF	B01_sangam_g1302.t1	B01_sangam|7038295-7040115|+	Expressed	B02_g1341.t1	BraA01g014010.3C
U	AT4G23440.1	LF	B01_sangam_g1303.t1	B01_sangam|7040166-7043930|-	Expressed	B02_g1342.t1	BraA01g014000.3C
U	AT4G23420.1	LF	B01_sangam_g1304.t1	B01_sangam|7049235-7051970|-	Expressed	B02_g1343.t1	BraA01g013990.3C
U	AT4G23410.1	LF	B01_sangam_g1305.t1	B01_sangam|7053379-7054870|-	Expressed	B02_g1344.t1	BraA01g013980.3C
-	AT4G23370.1	LF	B01_sangam_g1306.t1	B01_sangam|7057285-7059357|+	Expressed	B02_g1345.t1	BraA01g013950.3C
-	-	-	B01_sangam_g1307.t1	B01_sangam|7062425-7066148|+	Expressed	-	-
U	AT4G23330.1	LF	B01_sangam_g1308.t1	B01_sangam|7067132-7068320|-	Expressed	B02_g1347.t1	BraA01g013920.3C
-	AT4G23310.1	LF	B01_sangam_g1309.t1	B01_sangam|7082535-7088860|-	Expressed	B02_g1348.t1	BraA01g013890.3C
-	-	-	B01_sangam_g1310.t1	B01_sangam|7092238-7097160|-	Expressed	-	-
-	-	-	B01_sangam_g1311.t1	B01_sangam|7112761-7116160|-	Expressed	-	BraA01g013870.3C
-	-	-	B01_sangam_g1312.t1	B01_sangam|7125605-7126338|+	Expressed	-	-
-	AT4G23180.1	-	B01_sangam_g1313.t1	B01_sangam|7140093-7141880|-	Expressed	-	BraA01g013760.3C
U	-	LF	B01_sangam_g1314.t1	B01_sangam|7143225-7145469|+	Expressed	B02_g1354.t1	BraA01g013730.3C
-	-	-	B01_sangam_g1315.t1	B01_sangam|7145933-7150570|-	Expressed	-	-
U	AT4G23100.1	LF	B01_sangam_g1316.t1	B01_sangam|7151575-7159879|+	Expressed	B02_g1357.t1	BraA01g013720.3C
-	-	LF	B01_sangam_g1317.t1	B01_sangam|7160485-7161358|+	Expressed	B02_g1358.t1	-
-	-	LF	B01_sangam_g1318.t1	B01_sangam|7162104-7163260|-	Expressed	B02_g1359.t1	BraA01g013690.3C
U	AT4G23070.1	LF	B01_sangam_g1319.t1	B01_sangam|7168665-7170245|+	Not-expressed	B02_g1360.t1	BraA01g013680.3C
U	AT4G23060.1	LF	B01_sangam_g1320.t1	B01_sangam|7170401-7173690|-	Expressed	B02_g1361.t1	BraA01g013670.3C
-	AT4G23050.1	LF	B01_sangam_g1321.t1	B01_sangam|7177096-7178950|-	Not-expressed	B02_g1362.t1	-
U	AT4G23030.1	LF	B01_sangam_g1322.t1	B01_sangam|7185994-7188030|-	Expressed	B02_g1363.t1	BraA01g013660.3C
-	AT4G23020.1	LF	B01_sangam_g1323.t1	B01_sangam|7193145-7193633|+	Expressed	B02_g1364.t1	BraA01g013650.3C
-	-	-	B01_sangam_g1324.t1	B01_sangam|7195245-7197781|+	Expressed	-	-
-	-	LF	B01_sangam_g1325.t1	B01_sangam|7209048-7210280|-	Expressed	B02_g1365.t1	-
-	-	LF	B01_sangam_g1326.t1	B01_sangam|7212376-7214190|-	Not-expressed	B02_g1366.t1	-
U	AT4G23010.1	LF	B01_sangam_g1327.t1	B01_sangam|7220385-7223194|+	Expressed	B02_g1367.t1	BraA01g013640.3C
U	AT4G22990.1	LF	B01_sangam_g1328.t1	B01_sangam|7224995-7228287|+	Expressed	B02_g1368.t1	BraA01g013630.3C
U	AT4G22980.1	LF	B01_sangam_g1329.t1	B01_sangam|7231045-7233060|+	Expressed	B02_g1369.t1	BraA01g013620.3C
U	AT4G22970.1	LF	B01_sangam_g1330.t1	B01_sangam|7241120-7251671|+	Expressed	B02_g1370.t1	BraA01g013600.3C
U	AT4G22960.1	LF	B01_sangam_g1331.t1	B01_sangam|7251749-7255575|-	Expressed	B02_g1371.t1	BraA01g013590.3C
-	AT4G22940.1	LF	B01_sangam_g1332.t1	B01_sangam|7258770-7264824|+	Expressed	B02_g1372.t1	BraA01g013560.3C
-	AT4G22930.1	LF	B01_sangam_g1333.t1	B01_sangam|7264839-7266155|-	Expressed	B02_g1375.t1	BraA01g013550.3C
-	-	-	B01_sangam_g1334.t1	B01_sangam|7269879-7276845|-	Expressed	-	-
U	-	LF	B01_sangam_g1335.t1	B01_sangam|7294440-7296846|+	Expressed	B02_g1377.t1	BraA01g013510.3C
-	AT4G22920.1	LF	B01_sangam_g1336.t1	B01_sangam|7297230-7299050|+	Expressed	B02_g1378.t1	-
U	AT4G22910.1	LF	B01_sangam_g1337.t1	B01_sangam|7299540-7301865|-	Expressed	B02_g1379.t1	BraA01g013500.3C
-	AT4G22900.1	LF	B01_sangam_g1338.t1	B01_sangam|7303531-7304485|-	Expressed	B02_g1380.t1	-
U	AT4G22890.1	LF	B01_sangam_g1339.t1	B01_sangam|7305295-7307445|-	Expressed	B02_g1381.t1	BraA01g013480.3C
U	AT4G22870.1	LF	B01_sangam_g1340.t1	B01_sangam|7308030-7309595|+	Expressed	B02_g1382.t1	BraA01g013470.3C
U	AT4G22850.1	LF	B01_sangam_g1341.t1	B01_sangam|7309741-7311735|-	Expressed	B02_g1383.t1	BraA01g013450.3C
U	AT4G22830.1	LF	B01_sangam_g1342.t1	B01_sangam|7312040-7314605|+	Expressed	B02_g1384.t1	BraA01g013440.3C
U	AT4G22810.1	LF	B01_sangam_g1343.t1	B01_sangam|7315920-7317725|-	Expressed	B02_g1385.t1	BraA01g013430.3C
-	-	-	B01_sangam_g1344.t1	B01_sangam|7321820-7324182|+	Expressed	-	-
U	AT4G22790.1	LF	B01_sangam_g1345.t1	B01_sangam|7326150-7328146|+	Expressed	B02_g1386.t1	BraA01g013420.3C
U	AT4G22780.1	LF	B01_sangam_g1346.t1	B01_sangam|7336000-7338823|+	Expressed	B02_g1388.t1	BraA01g013410.3C
U	AT4G22770.1	LF	B01_sangam_g1347.t1	B01_sangam|7345770-7347914|+	Expressed	B02_g1390.t1	BraA01g013400.3C
U	AT4G22760.1	LF	B01_sangam_g1348.t1	B01_sangam|7347923-7352705|-	Expressed	B02_g1391.t1	BraA01g013380.3C
U	AT4G22753.1	LF	B01_sangam_g1349.t1	B01_sangam|7355800-7357844|+	Expressed	B02_g1392.t1	BraA01g013360.3C
-	-	LF	B01_sangam_g1350.t1	B01_sangam|7361980-7362745|-	Not-expressed	B02_g1393.t1	-
-	-	-	B01_sangam_g1351.t1	B01_sangam|7364050-7365792|+	Expressed	-	-
-	AT4G22750.1	LF	B01_sangam_g1352.t1	B01_sangam|7366170-7368335|+	Expressed	B02_g1395.t1	-
U	AT4G22740.1	LF	B01_sangam_g1353.t1	B01_sangam|7369280-7375708|+	Expressed	B02_g1396.t1	BraA01g013340.3C
U	AT4G22730.1	LF	B01_sangam_g1354.t1	B01_sangam|7376637-7379745|-	Expressed	B02_g1398.t1	BraA01g013300.3C
U	AT4G22720.1	LF	B01_sangam_g1355.t1	B01_sangam|7381785-7383595|-	Expressed	B02_g1399.t1	BraA01g013290.3C
-	AT4G22690.1	-	B01_sangam_g1356.t1	B01_sangam|7384127-7385985|-	Expressed	-	BraA01g013280.3C
-	-	LF	B01_sangam_g1357.t1	B01_sangam|7387305-7387935|-	Expressed	B02_g1400.t1	-
U	AT4G22680.1	LF	B01_sangam_g1358.t1	B01_sangam|7394307-7398549|+	Expressed	B02_g1401.t1	BraA01g013270.3C
-	-	-	B01_sangam_g1359.t1	B01_sangam|7398674-7399722|-	Not-expressed	-	-
U	AT4G22670.1	LF	B01_sangam_g1360.t1	B01_sangam|7403845-7406952|-	Expressed	B02_g1402.t1	BraA01g013250.3C
U	AT4G22630.1	LF	B01_sangam_g1361.t1	B01_sangam|7409296-7410452|-	Expressed	B02_g1403.t1	BraA01g013240.3C
U	AT4G22620.1	LF	B01_sangam_g1362.t1	B01_sangam|7413993-7414702|-	Expressed	B02_g1404.t1	BraA01g013230.3C
U	AT4G22600.1	LF	B01_sangam_g1363.t1	B01_sangam|7420387-7421472|+	Expressed	B02_g1405.t1	BraA01g013220.3C
U	AT4G22590.1	LF	B01_sangam_g1364.t1	B01_sangam|7427017-7430110|+	Expressed	B02_g1406.t1	BraA01g013200.3C
U	AT4G22580.1	LF	B01_sangam_g1365.t1	B01_sangam|7431017-7432863|+	Expressed	B02_g1407.t1	BraA01g013190.3C
-	-	LF	B01_sangam_g1366.t1	B01_sangam|7434210-7435962|-	Expressed	B02_g1408.t1	-
-	-	LF	B01_sangam_g1367.t1	B01_sangam|7436107-7437562|-	Expressed	B02_g1409.t1	-
-	-	LF	B01_sangam_g1368.t1	B01_sangam|7438406-7440612|-	Expressed	B02_g1410.t1	-
-	-	LF	B01_sangam_g1369.t1	B01_sangam|7440717-7443419|+	Expressed	B02_g1411.t1	-
U	AT4G22550.1	LF	B01_sangam_g1370.t1	B01_sangam|7443657-7445125|+	Expressed	B02_g1412.t1	BraA01g013180.3C
U	AT4G22540.1	LF	B01_sangam_g1371.t1	B01_sangam|7458137-7463067|+	Expressed	B02_g1413.t1	BraA01g013170.3C
U	AT4G22530.1	LF	B01_sangam_g1372.t1	B01_sangam|7463727-7464807|+	Expressed	B02_g1414.t1	BraA01g013160.3C
U	AT4G22513.1	LF	B01_sangam_g1373.t1	B01_sangam|7465119-7465822|-	Expressed	B02_g1415.t1	BraA01g013150.3C
U	AT4G22470.1	LF	B01_sangam_g1374.t1	B01_sangam|7467937-7470362|+	Expressed	B02_g1416.t1	BraA01g013120.3C
-	-	-	B01_sangam_g1375.t1	B01_sangam|7472167-7473426|+	Not-expressed	-	-
-	-	LF	B01_sangam_g1376.t1	B01_sangam|7476467-7477739|+	Expressed	B02_g1420.t1	-
-	-	-	B01_sangam_g1377.t1	B01_sangam|7480397-7481529|+	Expressed	-	-
U	AT4G22460.1	LF	B01_sangam_g1378.t1	B01_sangam|7482607-7483308|+	Expressed	B02_g1421.t1	BraA01g013110.3C
-	-	-	B01_sangam_g1379.t1	B01_sangam|7485933-7486592|-	Not-expressed	-	-
-	-	LF	B01_sangam_g1380.t1	B01_sangam|7490177-7492915|+	Expressed	B02_g1422.t1	-
-	-	-	B01_sangam_g1381.t1	B01_sangam|7493787-7495350|+	Expressed	-	-
-	-	LF	B01_sangam_g1382.t1	B01_sangam|7495428-7497102|-	Expressed	B02_g1423.t1	BraA01g013080.3C
-	AT4G22380.1	LF	B01_sangam_g1383.t1	B01_sangam|7497287-7498251|+	Expressed	B02_g1426.t1	BraA01g013070.3C
U	AT4G22370.1	LF	B01_sangam_g1384.t1	B01_sangam|7498337-7499775|+	Expressed	B02_g1427.t1	BraA01g013060.3C
U	AT4G22360.1	LF	B01_sangam_g1385.t1	B01_sangam|7499855-7502682|-	Expressed	B02_g1428.t1	BraA01g013050.3C
U	AT4G22350.1	LF	B01_sangam_g1386.t1	B01_sangam|7503067-7506176|+	Expressed	B02_g1429.t1	BraA01g013040.3C
-	AT4G22340.1	-	B01_sangam_g1387.t1	B01_sangam|7506567-7509720|+	Expressed	-	BraA01g013030.3C
U	AT4G22330.1	LF	B01_sangam_g1388.t1	B01_sangam|7509800-7514152|-	Expressed	B02_g1430.t1	BraA01g013020.3C
-	-	-	B01_sangam_g1389.t1	B01_sangam|7516514-7518812|-	Not-expressed	-	-
-	-	-	B01_sangam_g1390.t1	B01_sangam|7520876-7522032|-	Not-expressed	-	-
-	-	LF	B01_sangam_g1391.t1	B01_sangam|7527477-7528433|+	Not-expressed	B02_g1431.t1	-
U	AT4G22320.1	LF	B01_sangam_g1392.t1	B01_sangam|7530677-7532100|+	Expressed	B02_g1432.t1	BraA01g013010.3C
U	AT4G22310.1	LF	B01_sangam_g1393.t1	B01_sangam|7532455-7534242|-	Expressed	B02_g1433.t1	BraA01g012980.3C
-	-	-	B01_sangam_g1394.t1	B01_sangam|7539927-7540602|-	Expressed	-	-
-	-	-	B01_sangam_g1395.t1	B01_sangam|7540652-7542132|-	Not-expressed	-	-
U	AT4G22290.1	LF	B01_sangam_g1396.t1	B01_sangam|7542497-7544754|+	Expressed	B02_g1434.t1	BraA01g012970.3C
U	AT4G22270.1	LF	B01_sangam_g1397.t1	B01_sangam|7544850-7547712|-	Expressed	B02_g1435.t1	BraA01g012960.3C
U	AT4G22250.1	LF	B01_sangam_g1398.t1	B01_sangam|7548997-7552456|+	Expressed	B02_g1436.t1	BraA01g012920.3C
U	AT4G22240.1	LF	B01_sangam_g1399.t1	B01_sangam|7553337-7554537|+	Expressed	B02_g1437.t1	BraA01g012910.3C
U	AT4G22220.1	LF	B01_sangam_g1400.t1	B01_sangam|7558975-7560276|+	Expressed	B02_g1438.t1	BraA01g012900.3C
-	AT4G22217.1	LF	B01_sangam_g1401.t1	B01_sangam|7561010-7562310|-	Expressed	B02_g1439.t1	-
-	-	-	B01_sangam_g1402.t1	B01_sangam|7563826-7564440|-	Expressed	-	-
U	AT4G22200.1	LF	B01_sangam_g1403.t1	B01_sangam|7567535-7571519|+	Expressed	B02_g1441.t1	BraA01g012890.3C
U	AT4G22190.1	LF	B01_sangam_g1404.t1	B01_sangam|7575805-7577130|+	Expressed	B02_g1442.t1	BraA01g012880.3C
-	-	LF	B01_sangam_g1405.t1	B01_sangam|7577837-7581440|-	Expressed	B02_g1443.t1	BraA01g012870.3C
-	-	LF	B01_sangam_g1406.t1	B01_sangam|7582075-7583786|+	Expressed	B02_g1445.t1	-
-	AT4G22170.1	LF	B01_sangam_g1407.t1	B01_sangam|7584182-7585530|-	Expressed	B02_g1446.t1	BraA01g012850.3C
U	AT4G22160.1	LF	B01_sangam_g1408.t1	B01_sangam|7587117-7590020|-	Expressed	B02_g1448.t1	BraA01g012830.3C
U	AT4G22150.1	LF	B01_sangam_g1409.t1	B01_sangam|7590475-7592107|+	Expressed	B02_g1449.t1	BraA01g012820.3C
U	AT4G22140.1	LF	B01_sangam_g1410.t1	B01_sangam|7594585-7597300|+	Expressed	B02_g1450.t1	BraA01g012810.3C
-	AT4G22130.1	LF	B01_sangam_g1411.t1	B01_sangam|7597326-7601180|-	Expressed	B02_g1451.t1	BraA01g012800.3C
U	AT4G22120.1	LF	B01_sangam_g1412.t1	B01_sangam|7606385-7610645|+	Expressed	B02_g1452.t1	BraA01g012760.3C
U	AT4G22110.1	LF	B01_sangam_g1413.t1	B01_sangam|7619695-7622597|+	Expressed	B02_g1454.t1	BraA01g012750.3C
-	AT4G22080.1	-	B01_sangam_g1414.t1	B01_sangam|7625195-7627781|+	Expressed	-	BraA01g012740.3C
U	AT4G22070.1	LF	B01_sangam_g1415.t1	B01_sangam|7631305-7634595|+	Expressed	B02_g1455.t1	BraA01g012730.3C
-	-	LF	B01_sangam_g1416.t1	B01_sangam|7635599-7637460|-	Expressed	B02_g1456.t1	-
U	AT4G22010.1	LF	B01_sangam_g1417.t1	B01_sangam|7642992-7646700|-	Expressed	B02_g1460.t1	BraA01g012720.3C
U	AT4G22000.1	LF	B01_sangam_g1418.t1	B01_sangam|7650015-7651257|+	Expressed	B02_g1461.t1	BraA01g012710.3C
U	AT4G21990.1	LF	B01_sangam_g1419.t1	B01_sangam|7652665-7654607|+	Expressed	B02_g1462.t1	BraA01g012700.3C
U	AT4G21980.1	LF	B01_sangam_g1420.t1	B01_sangam|7654626-7655830|-	Expressed	B02_g1463.t1	BraA01g012690.3C
U	AT4G21970.1	LF	B01_sangam_g1421.t1	B01_sangam|7658883-7660840|-	Expressed	B02_g1464.t1	-
U	AT4G21960.1	LF	B01_sangam_g1422.t1	B01_sangam|7670445-7672592|+	Expressed	B02_g1465.t1	BraA01g012680.3C
U	AT4G21940.1	LF	B01_sangam_g1423.t1	B01_sangam|7683149-7685860|-	Expressed	B02_g1466.t1	BraA01g012670.3C
U	AT4G21930.1	LF	B01_sangam_g1424.t1	B01_sangam|7685976-7686700|-	Expressed	B02_g1467.t1	BraA01g012660.3C
U	AT4G21910.1	LF	B01_sangam_g1425.t1	B01_sangam|7704435-7708639|+	Expressed	B02_g1469.t1	BraA01g012650.3C
-	AT4G21902.1	LF	B01_sangam_g1426.t1	B01_sangam|7710370-7711020|-	Expressed	B02_g1470.t1	BraA01g012640.3C
-	AT4G21900.1	LF	B01_sangam_g1427.t1	B01_sangam|7713035-7716005|+	Expressed	B02_g1471.t1	BraA01g012630.3C
-	-	LF	B01_sangam_g1428.t1	B01_sangam|7725533-7727096|+	Expressed	B02_g1472.t1	-
-	AT4G21895.1	-	B01_sangam_g1429.t1	B01_sangam|7729533-7731523|+	Expressed	-	BraA01g012610.3C
-	-	LF	B01_sangam_g1430.t1	B01_sangam|7731531-7733538|-	Expressed	B02_g1474.t1	-
-	-	-	B01_sangam_g1431.t1	B01_sangam|7737123-7738890|+	Not-expressed	-	-
-	-	-	B01_sangam_g1432.t1	B01_sangam|7740823-7744286|+	Expressed	-	-
-	-	LF	B01_sangam_g1433.t1	B01_sangam|7744363-7748400|+	Expressed	B02_g1476.t1	-
U	AT4G21890.1	LF	B01_sangam_g1434.t1	B01_sangam|7749203-7753091|+	Expressed	B02_g1477.t1	BraA01g012590.3C
-	-	-	B01_sangam_g1435.t1	B01_sangam|7757753-7760276|+	Expressed	-	-
U	AT4G21880.1	LF	B01_sangam_g1436.t1	B01_sangam|7760567-7761798|-	Expressed	B02_g1483.t1	BraA01g012580.3C
-	-	-	B01_sangam_g1437.t1	B01_sangam|7782583-7784203|+	Not-expressed	-	-
-	-	-	B01_sangam_g1438.t1	B01_sangam|7790373-7792667|+	Not-expressed	-	-
-	-	-	B01_sangam_g1439.t1	B01_sangam|7800553-7802438|+	Expressed	-	-
-	-	-	B01_sangam_g1440.t1	B01_sangam|7802833-7805092|+	Expressed	-	-
-	-	-	B01_sangam_g1441.t1	B01_sangam|7805130-7810168|-	Expressed	-	-
U	AT4G21870.1	LF	B01_sangam_g1442.t1	B01_sangam|7811023-7811841|+	Expressed	B02_g1484.t1	BraA01g012570.3C
U	AT4G21850.1	LF	B01_sangam_g1443.t1	B01_sangam|7812093-7813543|+	Expressed	B02_g1485.t1	BraA01g012560.3C
-	-	LF	B01_sangam_g1444.t1	B01_sangam|7813788-7814708|-	Expressed	B02_g1486.t1	-
U	AT4G21820.1	LF	B01_sangam_g1445.t1	B01_sangam|7815868-7822868|-	Expressed	B02_g1487.t1	BraA01g012550.3C
U	AT4G21810.1	LF	B01_sangam_g1446.t1	B01_sangam|7823213-7824837|+	Expressed	B02_g1488.t1	BraA01g012540.3C
U	AT4G21800.1	LF	B01_sangam_g1447.t1	B01_sangam|7824845-7827118|-	Expressed	B02_g1489.t1	BraA01g012530.3C
U	AT4G21790.1	LF	B01_sangam_g1448.t1	B01_sangam|7827305-7830058|-	Expressed	B02_g1490.t1	BraA01g012520.3C
-	-	-	B01_sangam_g1449.t1	B01_sangam|7833128-7836008|-	Expressed	-	-
U	AT4G21780.1	LF	B01_sangam_g1450.t1	B01_sangam|7837194-7837958|-	Expressed	B02_g1492.t1	BraA01g012510.3C
U	AT4G21770.1	LF	B01_sangam_g1451.t1	B01_sangam|7839053-7841527|+	Expressed	B02_g1493.t1	BraA01g012500.3C
U	AT4G21760.1	LF	B01_sangam_g1452.t1	B01_sangam|7841541-7844698|-	Expressed	B02_g1494.t1	-
U	AT4G21750.1	LF	B01_sangam_g1453.t1	B01_sangam|7845119-7851268|-	Expressed	B02_g1495.t1	BraA01g012480.3C
-	-	-	B01_sangam_g1454.t1	B01_sangam|7851971-7853758|-	Expressed	-	-
-	AT4G21745.1	LF	B01_sangam_g1455.t1	B01_sangam|7857757-7858768|-	Expressed	B02_g1496.t1	BraA01g012470.3C
-	-	-	B01_sangam_g1456.t1	B01_sangam|7861059-7861758|-	Expressed	-	-
U	AT4G21740.1	LF	B01_sangam_g1457.t1	B01_sangam|7863287-7864278|-	Expressed	B02_g1497.t1	BraA01g012420.3C
-	-	-	B01_sangam_g1458.t1	B01_sangam|7864383-7866915|+	Expressed	-	-
U	AT4G21720.1	LF	B01_sangam_g1459.t1	B01_sangam|7869038-7870788|-	Expressed	B02_g1498.t1	-
U	AT4G21710.1	LF	B01_sangam_g1460.t1	B01_sangam|7871013-7877310|+	Expressed	B02_g1499.t1	BraA01g012410.3C
-	-	LF	B01_sangam_g1461.t1	B01_sangam|7877562-7879388|-	Expressed	B02_g1500.t1	BraA01g012400.3C
U	AT4G21700.1	LF	B01_sangam_g1462.t1	B01_sangam|7879466-7882588|-	Expressed	B02_g1501.t1	BraA01g012380.3C
U	AT4G21680.1	LF	B01_sangam_g1463.t1	B01_sangam|7893480-7895843|+	Expressed	B02_g1503.t1	BraA01g012370.3C
U	AT4G21670.1	LF	B01_sangam_g1464.t1	B01_sangam|7895965-7901195|-	Expressed	B02_g1504.t1	BraA01g012360.3C
U	AT4G21660.1	LF	B01_sangam_g1465.t1	B01_sangam|7903640-7908501|+	Expressed	B02_g1505.t1	BraA01g012350.3C
U	AT4G21630.1	LF	B01_sangam_g1466.t1	B01_sangam|7909790-7912994|+	Expressed	B02_g1506.t1	BraA01g012340.3C
-	-	LF	B01_sangam_g1467.t1	B01_sangam|7913949-7918225|-	Expressed	B02_g1507.t1	BraA01g012300.3C
-	-	-	B01_sangam_g1468.t1	B01_sangam|7919260-7922579|+	Expressed	-	-
-	-	-	B01_sangam_g1469.t1	B01_sangam|7924930-7925766|+	Not-expressed	-	-
-	-	-	B01_sangam_g1470.t1	B01_sangam|7929890-7934588|+	Not-expressed	-	-
-	AT4G21590.1	-	B01_sangam_g1471.t1	B01_sangam|7940608-7942805|-	Expressed	-	-
U	AT4G21580.1	LF	B01_sangam_g1472.t1	B01_sangam|7943220-7945215|-	Expressed	B02_g1510.t1	-
-	-	LF	B01_sangam_g1473.t1	B01_sangam|7946740-7948988|+	Expressed	B02_g1511.t1	BraA01g012290.3C
U	-	LF	B01_sangam_g1474.t1	B01_sangam|7949809-7951415|-	Expressed	B02_g1512.t1	BraA01g012280.3C
U	AT4G21570.1	LF	B01_sangam_g1475.t1	B01_sangam|7959960-7961733|+	Expressed	B02_g1513.t1	BraA01g012270.3C
U	AT4G21560.1	LF	B01_sangam_g1476.t1	B01_sangam|7962600-7964341|+	Expressed	B02_g1515.t1	BraA01g012260.3C
U	AT4G21550.1	LF	B01_sangam_g1477.t1	B01_sangam|7964348-7970275|-	Expressed	B02_g1516.t1	BraA01g012250.3C
U	AT4G21530.1	LF	B01_sangam_g1478.t1	B01_sangam|7970691-7976145|-	Expressed	B02_g1517.t1	BraA01g012240.3C
U	AT4G21520.1	LF	B01_sangam_g1479.t1	B01_sangam|7976450-7979502|+	Expressed	B02_g1518.t1	BraA01g012230.3C
-	AT4G21510.1	-	B01_sangam_g1480.t1	B01_sangam|7985190-7986565|+	Expressed	-	BraA01g012220.3C
U	AT4G21480.1	LF	B01_sangam_g1481.t1	B01_sangam|7993040-7996388|+	Expressed	B02_g1519.t1	BraA01g012190.3C
U	AT4G21470.1	LF	B01_sangam_g1482.t1	B01_sangam|7996413-7998635|-	Expressed	B02_g1521.t1	BraA01g012180.3C
-	AT4G21450.1	-	B01_sangam_g1483.t1	B01_sangam|7998702-8001095|-	Expressed	-	BraA01g012170.3C
U	AT4G21445.1	LF	B01_sangam_g1484.t1	B01_sangam|8001730-8002995|-	Expressed	B02_g1522.t1	BraA01g012160.3C
U	AT4G21440.1	LF	B01_sangam_g1485.t1	B01_sangam|8012540-8014111|+	Expressed	B02_g1523.t1	BraA01g012150.3C
-	-	-	B01_sangam_g1486.t1	B01_sangam|8024484-8027115|-	Not-expressed	-	-
U	AT4G21430.1	LF	B01_sangam_g1487.t1	B01_sangam|8028130-8032672|+	Expressed	B02_g1524.t1	BraA01g012140.3C
-	-	LF	B01_sangam_g1488.t1	B01_sangam|8032675-8033945|-	Expressed	B02_g1525.t1	BraA01g012130.3C
-	-	MF1	B01_sangam_g1489.t1	B01_sangam|8036320-8040665|-	Expressed	B02_g1526.t1	-
-	AT4G21400.1	-	B01_sangam_g1490.t1	B01_sangam|8041830-8044955|+	Expressed		BraA01g012120.3C
-	AT4G21390.1	LF	B01_sangam_g1491.t1	B01_sangam|8046270-8049925|+	Expressed	B02_g3288.t1	BraA01g012110.3C
U	AT4G21380.1	LF	B01_sangam_g1492.t1	B01_sangam|8051860-8053490|+	Expressed	B02_g3287.t1	BraA01g012100.3C
-	-	-	B01_sangam_g1493.t1	B01_sangam|8054690-8058554|+	Expressed	-	-
U	AT4G21350.1	LF	B01_sangam_g1494.t1	B01_sangam|8060580-8062717|+	Expressed	B02_g3286.t1	BraA01g012090.3C
U	AT4G21340.1	LF	B01_sangam_g1495.t1	B01_sangam|8073185-8074322|-	Expressed	B02_g3285.t1	BraA01g012080.3C
-	AT4G21330.1	LF	B01_sangam_g1496.t1	B01_sangam|8077031-8078242|-	Expressed	B02_g3284.t1	BraA01g012070.3C
U	AT4G21326.1	LF	B01_sangam_g1497.t1	B01_sangam|8078376-8081872|-	Expressed	B02_g3283.t1	BraA01g012060.3C
-	AT4G21323.1	LF	B01_sangam_g1498.t1	B01_sangam|8083696-8089002|-	Expressed	B02_g3282.t1	-
-	AT4G21310.1	LF	B01_sangam_g1499.t1	B01_sangam|8089717-8090561|+	Expressed	B02_g3281.t1	BraA01g012050.3C
U	AT4G21300.1	LF	B01_sangam_g1500.t1	B01_sangam|8090568-8093302|-	Expressed	B02_g3280.t1	BraA01g012040.3C
U	AT4G21280.1	LF	B01_sangam_g1501.t1	B01_sangam|8093679-8094912|-	Expressed	B02_g3279.t1	BraA01g012030.3C
U	AT4G21250.1	LF	B01_sangam_g1502.t1	B01_sangam|8095135-8097052|-	Expressed	B02_g3278.t1	BraA01g012020.3C
U	AT4G21230.1	LF	B01_sangam_g1503.t1	B01_sangam|8098107-8100954|+	Expressed	B02_g3277.t1	BraA01g012010.3C
-	-	-	B01_sangam_g1504.t1	B01_sangam|8105338-8110552|-	Not-expressed	-	-
U	AT4G21215.1	LF	B01_sangam_g1505.t1	B01_sangam|8111417-8114966|+	Expressed	B02_g3276.t1	BraA01g012000.3C
U	AT4G21210.1	LF	B01_sangam_g1506.t1	B01_sangam|8116132-8118132|-	Expressed	B02_g3275.t1	BraA01g011990.3C
-	AT4G21200.1	-	B01_sangam_g1507.t1	B01_sangam|8118688-8119732|-	Expressed	-	BraA01g011970.3C
-	-	LF	B01_sangam_g1508.t1	B01_sangam|8122200-8122992|-	Expressed	B02_g3273.t1	-
U	AT4G21190.1	LF	B01_sangam_g1509.t1	B01_sangam|8130767-8132967|+	Expressed	B02_g3272.t1	BraA01g011960.3C
U	AT4G21180.1	LF	B01_sangam_g1510.t1	B01_sangam|8132988-8136502|-	Expressed	B02_g3271.t1	BraA01g011950.3C
U	AT4G21170.1	LF	B01_sangam_g1511.t1	B01_sangam|8136767-8138611|+	Expressed	B02_g3270.t1	BraA01g011940.3C
U	AT4G21150.1	LF	B01_sangam_g1512.t1	B01_sangam|8138627-8146312|-	Expressed	B02_g3269.t1	BraA01g011920.3C
-	-	LF	B01_sangam_g1513.t1	B01_sangam|8147589-8148142|-	Not-expressed	B02_g3268.t1	-
U	AT4G21140.1	LF	B01_sangam_g1514.t1	B01_sangam|8149507-8151169|+	Expressed	B02_g3267.t1	BraA01g011890.3C
-	-	LF	B01_sangam_g1515.t1	B01_sangam|8151527-8152970|+	Expressed	B02_g3266.t1	-
U	AT4G21110.1	LF	B01_sangam_g1516.t1	B01_sangam|8153095-8154202|-	Expressed	B02_g3265.t1	BraA01g011880.3C
U	AT4G21090.1	LF	B01_sangam_g1517.t1	B01_sangam|8154497-8156150|+	Expressed	B02_g3264.t1	BraA01g011850.3C
U	AT4G21065.1	LF	B01_sangam_g1518.t1	B01_sangam|8156204-8163322|-	Expressed	B02_g3263.t1	BraA01g011830.3C
U	AT4G21060.1	LF	B01_sangam_g1519.t1	B01_sangam|8163790-8167312|-	Expressed	B02_g3262.t1	BraA01g011820.3C
-	-	LF	B01_sangam_g1520.t1	B01_sangam|8170773-8171342|-	Expressed	B02_g3261.t1	BraA01g011800.3C
-	AT4G21030.1	LF	B01_sangam_g1521.t1	B01_sangam|8172968-8173922|-	Not-expressed	B02_g3258.t1	BraA01g011780.3C
-	-	LF	B01_sangam_g1522.t1	B01_sangam|8175815-8176962|-	Expressed	B02_g3257.t1	-
-	-	-	B01_sangam_g1523.t1	B01_sangam|8178769-8180142|-	Expressed	-	BraA01g011770.3C
-	-	-	B01_sangam_g1524.t1	B01_sangam|8182888-8183982|-	Expressed	-	-
U	AT4G21020.1	LF	B01_sangam_g1525.t1	B01_sangam|8185600-8186982|-	Expressed	B02_g3256.t1	BraA01g011740.3C
-	-	LF	B01_sangam_g1526.t1	B01_sangam|8187692-8189372|-	Expressed	B02_g3255.t1	BraA01g011730.3C
-	-	LF	B01_sangam_g1527.t1	B01_sangam|8190007-8191497|+	Expressed	B02_g3254.t1	-
U	AT4G20990.1	LF	B01_sangam_g1528.t1	B01_sangam|8194193-8195622|-	Not-expressed	B02_g3253.t1	BraA01g011720.3C
U	AT4G20970.1	LF	B01_sangam_g1529.t1	B01_sangam|8196500-8197892|-	Expressed	B02_g3252.t1	-
-	-	-	B01_sangam_g1530.t1	B01_sangam|8200967-8204102|-	Expressed	-	-
-	-	-	B01_sangam_g1531.t1	B01_sangam|8205218-8206492|-	Not-expressed	-	-
U	AT4G20940.1	LF	B01_sangam_g1532.t1	B01_sangam|8208428-8220512|-	Expressed	B02_g3250.t1	BraA01g011710.3C
U	AT4G20910.1	LF	B01_sangam_g1533.t1	B01_sangam|8220817-8223532|+	Expressed	B02_g3247.t1	BraA01g011680.3C
-	-	-	B01_sangam_g1534.t1	B01_sangam|8224617-8227792|+	Not-expressed	-	-
-	-	-	B01_sangam_g1535.t1	B01_sangam|8228147-8232491|+	Expressed	-	-
U	AT4G20890.1	LF	B01_sangam_g1536.t1	B01_sangam|8232528-8234452|-	Expressed	B02_g3246.t1	BraA01g011660.3C
-	-	-	B01_sangam_g1537.t1	B01_sangam|8236221-8238372|-	Expressed	-	-
U	AT4G20880.1	LF	B01_sangam_g1538.t1	B01_sangam|8238997-8241105|+	Expressed	B02_g3245.t1	BraA01g011650.3C
-	-	-	B01_sangam_g1539.t1	B01_sangam|8243548-8245272|-	Not-expressed	-	-
U	AT4G20870.1	LF	B01_sangam_g1540.t1	B01_sangam|8248177-8249709|+	Expressed	B02_g3243.t1	BraA01g011640.3C
-	-	LF	B01_sangam_g1541.t1	B01_sangam|8257396-8259810|+	Expressed	B02_g3242.t1	-
-	-	LF	B01_sangam_g1542.t1	B01_sangam|8262226-8262885|+	Not-expressed	B02_g3241.t1	-
U	AT4G20850.1	LF	B01_sangam_g1543.t1	B01_sangam|8267556-8276634|+	Expressed	B02_g3239.t1	BraA01g011620.3C
-	AT4G20830.1	LF	B01_sangam_g1544.t1	B01_sangam|8277086-8279011|-	Expressed	B02_g3237.t1	BraA01g011610.3C
-	-	-	B01_sangam_g1545.t1	B01_sangam|8289170-8291701|-	Expressed	-	-
-	-	-	B01_sangam_g1546.t1	B01_sangam|8294926-8297037|+	Expressed	-	-
U	AT4G20800.1	LF	B01_sangam_g1547.t1	B01_sangam|8301897-8310071|-	Expressed	B02_g3236.t1	BraA01g011560.3C
U	AT4G20790.1	LF	B01_sangam_g1548.t1	B01_sangam|8311426-8313253|+	Expressed	B02_g3235.t1	BraA01g011550.3C
U	AT4G20780.1	LF	B01_sangam_g1549.t1	B01_sangam|8314016-8314682|+	Expressed	B02_g3234.t1	BraA01g011540.3C
U	AT4G20770.1	LF	B01_sangam_g1550.t1	B01_sangam|8314796-8317207|+	Expressed	B02_g3233.t1	BraA01g011530.3C
U	AT4G20760.1	LF	B01_sangam_g1551.t1	B01_sangam|8317283-8318831|-	Expressed	B02_g3232.t1	BraA01g011520.3C
U	AT4G20740.1	LF	B01_sangam_g1552.t1	B01_sangam|8319108-8321601|-	Expressed	B02_g3231.t1	BraA01g011510.3C
U	AT4G20460.1	LF	B01_sangam_g1553.t1	B01_sangam|8333556-8336456|+	Expressed	B02_g3230.t1	BraA01g011500.3C
-	-	-	B01_sangam_g1554.t1	B01_sangam|8336796-8337907|+	Expressed	-	-
-	-	-	B01_sangam_g1555.t1	B01_sangam|8338076-8340675|+	Not-expressed	-	-
-	-	LF	B01_sangam_g1556.t1	B01_sangam|8341506-8342935|+	Not-expressed	B02_g3229.t1	-
U	AT4G20440.1	LF	B01_sangam_g1557.t1	B01_sangam|8346466-8348161|+	Expressed	B02_g3228.t1	BraA01g011490.3C
U	AT4G20430.1	LF	B01_sangam_g1558.t1	B01_sangam|8349406-8350755|+	Expressed	B02_g3227.t1	BraA01g011480.3C
-	-	-	B01_sangam_g1559.t1	B01_sangam|8351107-8354381|-	Expressed	-	-
-	-	-	B01_sangam_g1560.t1	B01_sangam|8354556-8357640|+	Expressed	-	-
U	AT4G20420.1	LF	B01_sangam_g1561.t1	B01_sangam|8357648-8358191|-	Expressed	B02_g3226.t1	BraA01g011470.3C
U	AT4G20410.1	LF	B01_sangam_g1562.t1	B01_sangam|8358536-8361156|+	Expressed	B02_g3225.t1	BraA01g011460.3C
U	AT4G20400.1	LF	B01_sangam_g1563.t1	B01_sangam|8361211-8371891|-	Expressed	B02_g3223.t1	BraA01g011440.3C
-	AT4G20360.1	LF	B01_sangam_g1564.t1	B01_sangam|8373282-8374981|-	Expressed	B02_g3222.t1	BraA01g011410.3C
U	AT4G20325.1	LF	B01_sangam_g1565.t1	B01_sangam|8375031-8379571|-	Expressed	B02_g3221.t1	BraA01g011400.3C
U	AT4G20320.1	LF	B01_sangam_g1566.t1	B01_sangam|8380037-8385021|-	Expressed	B02_g3215.t1	BraA01g011390.3C
-	-	-	B01_sangam_g1567.t1	B01_sangam|8385401-8394961|-	Expressed	-	-
U	AT4G20310.1	LF	B01_sangam_g1568.t1	B01_sangam|8404072-8406581|-	Expressed	B02_g3213.t1	BraA01g011380.3C
U	AT4G20300.1	LF	B01_sangam_g1569.t1	B01_sangam|8406892-8410581|-	Expressed	B02_g3211.t1	BraA01g011370.3C
U	AT4G20280.1	LF	B01_sangam_g1570.t1	B01_sangam|8410944-8412301|-	Expressed	B02_g3210.t1	BraA01g011360.3C
U	AT4G20270.1	LF	B01_sangam_g1571.t1	B01_sangam|8413316-8416911|-	Expressed	B02_g3209.t1	BraA01g011350.3C
U	AT4G20260.1	LF	B01_sangam_g1572.t1	B01_sangam|8421625-8424071|-	Expressed	B02_g3208.t1	BraA01g011340.3C
-	-	-	B01_sangam_g1573.t1	B01_sangam|8424986-8425868|+	Not-expressed	-	-
-	-	-	B01_sangam_g1574.t1	B01_sangam|8425872-8429321|-	Not-expressed	-	-
U	AT4G20200.1	LF	B01_sangam_g1575.t1	B01_sangam|8446003-8451058|+	Expressed	B02_g3207.t1	BraA01g011330.3C
U	AT4G20190.1	LF	B01_sangam_g1576.t1	B01_sangam|8465493-8466726|+	Expressed	B02_g3206.t1	BraA01g011310.3C
-	AT4G20170.1	LF	B01_sangam_g1577.t1	B01_sangam|8469392-8471618|-	Expressed	B02_g3205.t1	BraA01g011300.3C
U	AT4G20160.1	LF	B01_sangam_g1578.t1	B01_sangam|8473534-8477958|-	Expressed	B02_g3204.t1	BraA01g011290.3C
-	-	LF	B01_sangam_g1579.t1	B01_sangam|8478663-8479737|+	Expressed	B02_g3203.t1	-
-	AT4G20150.1	LF	B01_sangam_g1580.t1	B01_sangam|8482253-8483467|+	Expressed	B02_g3202.t1	-
U	AT4G20140.1	LF	B01_sangam_g1581.t1	B01_sangam|8484066-8488578|-	Expressed	B02_g3200.t1	BraA01g011280.3C
U	AT4G20110.1	LF	B01_sangam_g1582.t1	B01_sangam|8491528-8494798|-	Expressed	B02_g3199.t1	BraA01g011270.3C
U	AT4G20090.1	LF	B01_sangam_g1583.t1	B01_sangam|8496213-8498735|+	Expressed	B02_g3198.t1	BraA01g011260.3C
U	AT4G20060.1	LF	B01_sangam_g1584.t1	B01_sangam|8499063-8503774|+	Expressed	B02_g3197.t1	BraA01g011250.3C
-	AT4G20040.1	LF	B01_sangam_g1585.t1	B01_sangam|8507303-8509708|+	Expressed	B02_g3196.t1	BraA01g011230.3C
U	-	LF	B01_sangam_g1586.t1	B01_sangam|8510893-8512577|+	Expressed	B02_g3195.t1	-
-	AT4G20030.1	-	B01_sangam_g1587.t1	B01_sangam|8512594-8513568|-	Expressed	-	BraA01g011220.3C
-	AT4G20020.1	-	B01_sangam_g1588.t1	B01_sangam|8513753-8516402|+	Expressed	-	BraA01g011210.3C
U	AT4G20000.1	LF	B01_sangam_g1589.t1	B01_sangam|8519682-8520578|-	Expressed	B02_g3194.t1	BraA01g011200.3C
U	AT4G19990.1	LF	B01_sangam_g1590.t1	B01_sangam|8523567-8526818|-	Expressed	B02_g3193.t1	BraA01g011190.3C
U	AT4G19985.1	LF	B01_sangam_g1591.t1	B01_sangam|8527043-8528659|+	Expressed	B02_g3192.t1	BraA01g011180.3C
U	AT4G19980.1	LF	B01_sangam_g1592.t1	B01_sangam|8532063-8532720|+	Expressed	B02_g3191.t1	BraA01g011170.3C
U	AT4G19970.1	LF	B01_sangam_g1593.t1	B01_sangam|8534196-8537208|-	Expressed	B02_g3190.t1	BraA01g011160.3C
U	AT4G19960.1	LF	B01_sangam_g1594.t1	B01_sangam|8539349-8543068|-	Expressed	B02_g3189.t1	BraA01g011150.3C
-	AT4G19950.1	LF	B01_sangam_g1595.t1	B01_sangam|8547160-8548368|-	Expressed	B02_g3187.t1	-
-	-	-	B01_sangam_g1596.t1	B01_sangam|8549841-8551108|-	Expressed	-	-
U	AT4G19900.1	LF	B01_sangam_g1597.t1	B01_sangam|8551953-8554262|+	Expressed	B02_g3186.t1	BraA01g011120.3C
-	-	LF	B01_sangam_g1598.t1	B01_sangam|8554593-8564558|+	Expressed	B02_g3185.t1	BraA01g011110.3C
U	AT4G19860.1	LF	B01_sangam_g1599.t1	B01_sangam|8565923-8568634|+	Expressed	B02_g3184.t1	BraA01g011100.3C
U	AT4G19840.1	LF	B01_sangam_g1600.t1	B01_sangam|8573194-8575028|-	Expressed	B02_g3183.t1	BraA01g011080.3C
U	AT4G19720.1	LF	B01_sangam_g1601.t1	B01_sangam|8584793-8587874|+	Expressed	B02_g3182.t1	BraA01g011050.3C
U	AT4G19710.1	LF	B01_sangam_g1602.t1	B01_sangam|8588312-8593398|-	Expressed	B02_g3181.t1	BraA01g011040.3C
-	-	-	B01_sangam_g1603.t1	B01_sangam|8604458-8606578|-	Expressed	-	-
U	AT4G19700.1	LF	B01_sangam_g1604.t1	B01_sangam|8621925-8622729|+	Expressed	B02_g3180.t1	BraA01g011030.3C
-	-	LF	B01_sangam_g1605.t1	B01_sangam|8625493-8627050|-	Expressed	B02_g3179.t1	-
-	-	LF	B01_sangam_g1606.t1	B01_sangam|8628507-8630010|-	Expressed	B02_g3178.t1	BraA01g011010.3C
-	-	LF	B01_sangam_g1607.t1	B01_sangam|8641716-8643230|-	Expressed	B02_g3177.t1	-
-	-	-	B01_sangam_g1608.t1	B01_sangam|8649399-8650620|-	Expressed	-	-
-	-	-	B01_sangam_g1609.t1	B01_sangam|8651699-8653970|-	Not-expressed	-	-
-	-	-	B01_sangam_g1610.t1	B01_sangam|8656175-8658597|+	Expressed	-	-
U	AT4G19680.1	LF	B01_sangam_g1611.t1	B01_sangam|8663354-8665000|-	Expressed	B02_g3176.t1	BraA01g010980.3C
U	AT4G19670.1	LF	B01_sangam_g1612.t1	B01_sangam|8667225-8670262|+	Expressed	B02_g3175.t1	BraA01g010970.3C
U	AT4G19660.1	LF	B01_sangam_g1613.t1	B01_sangam|8670595-8673392|+	Expressed	B02_g3174.t1	BraA01g010960.3C
-	-	LF	B01_sangam_g1614.t1	B01_sangam|8677705-8680744|+	Expressed	B02_g3172.t1	BraA01g010950.3C
-	-	-	B01_sangam_g1615.t1	B01_sangam|8681255-8684682|+	Expressed	-	-
U	AT4G19650.1	LF	B01_sangam_g1616.t1	B01_sangam|8684898-8687150|-	Expressed	B02_g3171.t1	BraA01g010940.3C
-	-	-	B01_sangam_g1617.t1	B01_sangam|8688925-8693416|+	Expressed	-	-
U	AT4G19645.1	LF	B01_sangam_g1618.t1	B01_sangam|8693465-8695334|+	Expressed	B02_g3169.t1	BraA01g010920.3C
-	AT4G19630.1	LF	B01_sangam_g1619.t1	B01_sangam|8696845-8707563|+	Expressed	B02_g3166.t1	BraA01g010900.3C
-	-	-	B01_sangam_g1620.t1	B01_sangam|8710398-8712290|-	Not-expressed	-	-
U	AT4G19600.1	LF	B01_sangam_g1621.t1	B01_sangam|8712755-8721320|-	Expressed	B02_g3162.t1	BraA01g010870.3C
-	AT4G19580.1	-	B01_sangam_g1622.t1	B01_sangam|8721641-8723920|-	Expressed	-	BraA01g010860.3C
-	AT4G19570.1	LF	B01_sangam_g1623.t1	B01_sangam|8724409-8726180|-	Expressed	B02_g3160.t1	BraA01g010850.3C
-	-	LF	B01_sangam_g1624.t1	B01_sangam|8726535-8727923|+	Expressed	B02_g3159.t1	-
-	-	-	B01_sangam_g1625.t1	B01_sangam|8730194-8732890|-	Expressed	-	-
U	AT4G19540.1	LF	B01_sangam_g1626.t1	B01_sangam|8736033-8738760|-	Expressed	B02_g3157.t1	BraA01g010830.3C
-	-	LF	B01_sangam_g1627.t1	B01_sangam|8738824-8745800|-	Expressed	B02_g3156.t1	BraA01g010820.3C
U	AT4G19500.1	LF	B01_sangam_g1628.t1	B01_sangam|8745923-8752920|-	Expressed	B02_g3155.t1	BraA01g010810.3C
U	AT4G19460.1	LF	B01_sangam_g1629.t1	B01_sangam|8753855-8755666|+	Expressed	B02_g3154.t1	BraA01g010800.3C
U	AT4G19450.1	LF	B01_sangam_g1630.t1	B01_sangam|8755972-8759140|-	Expressed	B02_g3153.t1	BraA01g010790.3C
-	-	-	B01_sangam_g1631.t1	B01_sangam|8760406-8762090|-	Not-expressed	-	-
-	-	-	B01_sangam_g1632.t1	B01_sangam|8766586-8767060|-	Expressed	-	-
U	AT4G19430.1	LF	B01_sangam_g1633.t1	B01_sangam|8775365-8776111|+	Expressed	B02_g3151.t1	BraA01g010770.3C
-	-	LF	B01_sangam_g1634.t1	B01_sangam|8779105-8782633|+	Not-expressed	B02_g3150.t1	-
-	-	LF	B01_sangam_g1635.t1	B01_sangam|8790802-8792378|-	Not-expressed	B02_g3149.t1	-
-	AT4G19410.1	LF	B01_sangam_g1636.t1	B01_sangam|8797723-8801039|+	Expressed	B02_g3148.t1	BraA01g010750.3C
U	-	LF	B01_sangam_g1637.t1	B01_sangam|8803183-8808122|+	Expressed	B02_g3147.t1	-
U	AT4G19400.1	LF	B01_sangam_g1638.t1	B01_sangam|8808243-8810318|+	Expressed	B02_g3146.t1	BraA01g010740.3C
-	-	-	B01_sangam_g1639.t1	B01_sangam|8815903-8817115|+	Expressed	-	-
U	AT4G19390.1	LF	B01_sangam_g1640.t1	B01_sangam|8822353-8823930|+	Expressed	B02_g3145.t1	BraA01g010720.3C
U	AT4G19380.1	LF	B01_sangam_g1641.t1	B01_sangam|8829713-8834749|+	Expressed	B02_g3144.t1	BraA01g010710.3C
U	AT4G19370.1	LF	B01_sangam_g1642.t1	B01_sangam|8835573-8837348|+	Expressed	B02_g3143.t1	BraA01g010700.3C
-	-	-	B01_sangam_g1643.t1	B01_sangam|8840255-8842768|-	Expressed	-	BraA01g010690.3C
U	-	LF	B01_sangam_g1644.t1	B01_sangam|8843312-8845148|-	Expressed	B02_g3142.t1	-
-	-	LF	B01_sangam_g1645.t1	B01_sangam|8845894-8846858|-	Expressed	B02_g3141.t1	-
U	AT4G19360.1	LF	B01_sangam_g1646.t1	B01_sangam|8849276-8850768|-	Expressed	B02_g3140.t1	BraA01g010680.3C
U	AT4G19350.1	LF	B01_sangam_g1647.t1	B01_sangam|8851023-8852872|+	Expressed	B02_g3139.t1	BraA01g010670.3C
-	-	LF	B01_sangam_g1648.t1	B01_sangam|8854803-8856918|+	Expressed	B02_g3137.t1	-
-	-	LF	B01_sangam_g1649.t1	B01_sangam|8857932-8858708|-	Not-expressed	B02_g3136.t1	-
-	-	LF	B01_sangam_g1650.t1	B01_sangam|8859653-8862790|+	Expressed	B02_g3135.t1	-
U	AT4G19230.1	LF	B01_sangam_g1651.t1	B01_sangam|8867224-8869478|-	Expressed	B02_g3134.t1	BraA01g010660.3C
-	-	-	B01_sangam_g1652.t1	B01_sangam|8884133-8887785|+	Not-expressed	-	-
U	AT4G19210.1	LF	B01_sangam_g1653.t1	B01_sangam|8889836-8894108|-	Expressed	B02_g3133.t1	BraA01g010650.3C
U	-	LF	B01_sangam_g1654.t1	B01_sangam|8894734-8896428|-	Expressed	B02_g3132.t1	BraA01g010640.3C
U	-	LF	B01_sangam_g1655.t1	B01_sangam|8897133-8902458|+	Expressed	B02_g3131.t1	BraA01g010630.3C
-	-	-	B01_sangam_g1656.t1	B01_sangam|8906624-8910578|-	Expressed	-	-
U	AT4G19190.1	LF	B01_sangam_g1657.t1	B01_sangam|8911731-8914578|-	Expressed	B02_g3129.t1	BraA01g010590.3C
U	AT4G19180.1	LF	B01_sangam_g1658.t1	B01_sangam|8914833-8922914|+	Expressed	B02_g3127.t1	BraA01g010570.3C
U	AT4G19170.1	LF	B01_sangam_g1659.t1	B01_sangam|8924575-8926448|-	Expressed	B02_g3126.t1	BraA01g010560.3C
U	AT4G19160.1	LF	B01_sangam_g1660.t1	B01_sangam|8929105-8932008|-	Expressed	B02_g3124.t1	BraA01g010550.3C
U	AT4G19150.1	LF	B01_sangam_g1661.t1	B01_sangam|8943133-8944434|+	Expressed	B02_g3123.t1	BraA01g010540.3C
U	AT4G19140.1	LF	B01_sangam_g1662.t1	B01_sangam|8944503-8946298|-	Expressed	B02_g3122.t1	BraA01g010530.3C
U	AT4G19120.1	LF	B01_sangam_g1663.t1	B01_sangam|8948965-8952825|+	Expressed	B02_g3121.t1	BraA01g010520.3C
-	-	-	B01_sangam_g1664.t1	B01_sangam|8953427-8957780|-	Expressed	-	-
-	-	-	B01_sangam_g1665.t1	B01_sangam|8959397-8961690|-	Not-expressed	-	-
-	-	-	B01_sangam_g1666.t1	B01_sangam|8962538-8967500|-	Not-expressed	-	-
U	-	LF	B01_sangam_g1667.t1	B01_sangam|8969583-8970940|-	Expressed	B02_g3119.t1	BraA01g010510.3C
-	AT4G19080.1	LF	B01_sangam_g1668.t1	B01_sangam|8971667-8974370|-	Expressed	B02_g3118.t1	-
-	-	LF	B01_sangam_g1669.t1	B01_sangam|8976430-8978090|-	Expressed	B02_g3117.t1	-
-	-	LF	B01_sangam_g1670.t1	B01_sangam|8978147-8980730|-	Expressed	B02_g3116.t1	-
U	AT4G19050.1	LF	B01_sangam_g1671.t1	B01_sangam|8981425-8985061|+	Expressed	B02_g3115.t1	BraA01g010500.3C
-	-	-	B01_sangam_g1672.t1	B01_sangam|8986205-8987665|+	Expressed	-	-
-	-	LF	B01_sangam_g1673.t1	B01_sangam|8990475-8993042|+	Expressed	B02_g3114.t1	-
U	AT4G19040.1	LF	B01_sangam_g1674.t1	B01_sangam|8994285-9000097|+	Expressed	B02_g3113.t1	-
U	AT4G19020.1	LF	B01_sangam_g1675.t1	B01_sangam|9000523-9006800|-	Expressed	B02_g3112.t1	BraA01g010490.3C
U	AT4G19003.1	LF	B01_sangam_g1676.t1	B01_sangam|9012225-9016747|+	Expressed	B02_g3110.t1	BraA01g010470.3C
U	AT4G18990.1	LF	B01_sangam_g1677.t1	B01_sangam|9017465-9019991|+	Expressed	B02_g3109.t1	BraA01g010460.3C
U	AT4G18980.1	LF	B01_sangam_g1678.t1	B01_sangam|9020749-9021220|-	Expressed	B02_g3108.t1	BraA01g010450.3C
U	AT4G18975.1	LF	B01_sangam_g1679.t1	B01_sangam|9023865-9025766|+	Expressed	B02_g3107.t1	BraA01g010440.3C
U	AT4G18960.1	LF	B01_sangam_g1680.t1	B01_sangam|9027730-9032830|-	Expressed	B02_g3106.t1	BraA01g010430.3C
-	-	-	B01_sangam_g1681.t1	B01_sangam|9037755-9039547|+	Expressed	-	-
-	-	-	B01_sangam_g1682.t1	B01_sangam|9039710-9046050|-	Expressed	-	-
U	AT4G18950.1	LF	B01_sangam_g1683.t1	B01_sangam|9046260-9049180|-	Expressed	B02_g3105.t1	BraA01g010420.3C
-	AT4G18930.1	LF	B01_sangam_g1684.t1	B01_sangam|9056136-9057750|-	Expressed	B02_g3104.t1	BraA01g010410.3C
U	AT4G18920.1	LF	B01_sangam_g1685.t1	B01_sangam|9058297-9061210|-	Expressed	B02_g3103.t1	-
U	AT4G18910.1	LF	B01_sangam_g1686.t1	B01_sangam|9061752-9064070|-	Expressed	B02_g3102.t1	BraA01g010400.3C
U	AT4G18900.1	LF	B01_sangam_g1687.t1	B01_sangam|9069863-9073530|-	Expressed	B02_g3101.t1	BraA01g010390.3C
-	-	LF	B01_sangam_g1688.t1	B01_sangam|9075216-9077060|-	Expressed	B02_g3100.t1	-
U	AT4G18890.1	LF	B01_sangam_g1689.t1	B01_sangam|9077261-9080160|-	Expressed	B02_g3099.t1	BraA01g010380.3C
-	-	-	B01_sangam_g1690.t1	B01_sangam|9084172-9085600|-	Expressed	-	-
-	AT4G18880.1	LF	B01_sangam_g1691.t1	B01_sangam|9087885-9090294|+	Expressed	B02_g3098.t1	BraA01g010370.3C
U	AT4G18840.1	LF	B01_sangam_g1692.t1	B01_sangam|9090725-9092492|+	Expressed	B02_g3097.t1	BraA01g010350.3C
U	AT4G18830.1	LF	B01_sangam_g1693.t1	B01_sangam|9092506-9093820|-	Expressed	B02_g3096.t1	BraA01g010340.3C
U	AT4G18820.1	LF	B01_sangam_g1694.t1	B01_sangam|9095013-9099360|-	Expressed	B02_g3095.t1	BraA01g010330.3C
U	AT4G18810.1	LF	B01_sangam_g1695.t1	B01_sangam|9104227-9107600|+	Expressed	B02_g3094.t1	BraA01g010310.3C
-	-	LF	B01_sangam_g1696.t1	B01_sangam|9108787-9116004|+	Expressed	B02_g3093.t1	-
U	AT4G18800.1	LF	B01_sangam_g1697.t1	B01_sangam|9121327-9122559|+	Expressed	B02_g3092.t1	BraA01g010300.3C
-	AT4G18780.1	-	B01_sangam_g1698.t1	B01_sangam|9125487-9126398|+	Not-expressed	-	-
U	AT4G18770.1	LF	B01_sangam_g1699.t1	B01_sangam|9126512-9128472|-	Expressed	B02_g3091.t1	BraA01g010290.3C
U	AT4G18760.1	LF	B01_sangam_g1700.t1	B01_sangam|9131587-9133321|+	Expressed	B02_g3089.t1	BraA01g010280.3C
U	AT4G18750.1	LF	B01_sangam_g1701.t1	B01_sangam|9133463-9136272|-	Expressed	B02_g3088.t1	BraA01g010270.3C
U	AT4G18740.1	LF	B01_sangam_g1702.t1	B01_sangam|9136367-9137496|+	Expressed	B02_g3087.t1	BraA01g010260.3C
U	AT4G18710.1	LF	B01_sangam_g1703.t1	B01_sangam|9137498-9142462|-	Expressed	B02_g3085.t1	BraA01g010240.3C
U	AT4G18700.1	LF	B01_sangam_g1704.t1	B01_sangam|9147347-9150035|+	Expressed	B02_g3084.t1	BraA01g010230.3C
U	AT4G18670.1	LF	B01_sangam_g1705.t1	B01_sangam|9157177-9161212|+	Expressed	B02_g3083.t1	BraA01g010210.3C
U	AT4G18660.1	LF	B01_sangam_g1706.t1	B01_sangam|9162437-9164622|-	Not-expressed	B02_g3082.t1	BraA01g010200.3C
-	-	-	B01_sangam_g1707.t1	B01_sangam|9165267-9167592|+	Not-expressed	-	-
U	AT4G18650.1	LF	B01_sangam_g1708.t1	B01_sangam|9177447-9178745|+	Expressed	B02_g3081.t1	BraA01g010190.3C
U	AT4G18640.1	LF	B01_sangam_g1709.t1	B01_sangam|9180008-9183992|-	Expressed	B02_g3080.t1	BraA01g010180.3C
U	AT4G18630.1	LF	B01_sangam_g1710.t1	B01_sangam|9185012-9186832|-	Expressed	B02_g3079.t1	BraA01g010170.3C
U	AT4G18620.1	LF	B01_sangam_g1711.t1	B01_sangam|9188984-9189682|-	Not-expressed	B02_g3078.t1	BraA01g010160.3C
-	-	LF	B01_sangam_g1712.t1	B01_sangam|9200567-9205176|+	Expressed	B02_g3077.t1	-
U	AT4G18610.1	LF	B01_sangam_g1713.t1	B01_sangam|9205461-9206462|-	Expressed	B02_g3076.t1	BraA01g010130.3C
U	AT4G18600.1	LF	B01_sangam_g1714.t1	B01_sangam|9210517-9218549|+	Expressed	B02_g3075.t1	BraA01g010120.3C
U	AT4G18596.1	LF	B01_sangam_g1715.t1	B01_sangam|9218576-9219282|-	Expressed	B02_g3074.t1	BraA01g010110.3C
U	AT4G18593.1	LF	B01_sangam_g1716.t1	B01_sangam|9219669-9220802|-	Expressed	B02_g3073.t1	BraA01g010100.3C
U	AT4G18590.1	LF	B01_sangam_g1717.t1	B01_sangam|9221096-9222212|-	Expressed	B02_g3072.t1	BraA01g010090.3C
U	AT4G18580.1	LF	B01_sangam_g1718.t1	B01_sangam|9222387-9223800|+	Expressed	B02_g3071.t1	BraA01g010080.3C
U	AT4G18570.1	LF	B01_sangam_g1719.t1	B01_sangam|9223855-9226912|-	Expressed	B02_g3070.t1	BraA01g010070.3C
U	AT4G18550.1	LF	B01_sangam_g1720.t1	B01_sangam|9232477-9234877|+	Expressed	B02_g3069.t1	BraA01g010040.3C
-	AT4G18540.1	LF	B01_sangam_g1721.t1	B01_sangam|9243407-9247970|+	Expressed	B02_g3068.t1	BraA01g010030.3C
U	-	LF	B01_sangam_g1722.t1	B01_sangam|9252537-9253941|+	Expressed	B02_g3067.t1	-
U	AT4G18530.1	LF	B01_sangam_g1723.t1	B01_sangam|9254458-9255022|-	Expressed	B02_g3066.t1	BraA01g010020.3C
-	-	-	B01_sangam_g1724.t1	B01_sangam|9255357-9262154|+	Expressed	-	-
-	-	-	B01_sangam_g1725.t1	B01_sangam|9262506-9266432|-	Expressed	-	-
-	AT4G18520.1	LF	B01_sangam_g1726.t1	B01_sangam|9266767-9268776|+	Expressed	B02_g3065.t1	-
U	AT4G18510.1	LF	B01_sangam_g1727.t1	B01_sangam|9274214-9274662|-	Not-expressed	B02_g3064.t1	BraA01g010010.3C
U	AT4G18490.1	LF	B01_sangam_g1728.t1	B01_sangam|9282686-9288692|-	Expressed	B02_g3063.t1	-
U	AT4G18480.1	LF	B01_sangam_g1729.t1	B01_sangam|9289227-9290838|+	Expressed	B02_g3062.t1	BraA01g009960.3C
U	AT4G18465.1	LF	B01_sangam_g1730.t1	B01_sangam|9290899-9295702|-	Expressed	B02_g3061.t1	BraA01g009950.3C
U	AT4G18460.1	LF	B01_sangam_g1731.t1	B01_sangam|9295867-9297171|+	Expressed	B02_g3060.t1	BraA01g009940.3C
U	AT4G18470.1	LF	B01_sangam_g1732.t1	B01_sangam|9297249-9300292|-	Expressed	B02_g3059.t1	BraA01g009930.3C
-	-	LF	B01_sangam_g1733.t1	B01_sangam|9300857-9302384|+	Expressed	B02_g3058.t1	-
-	-	LF	B01_sangam_g1734.t1	B01_sangam|9303817-9306581|+	Expressed	B02_g3057.t1	-
U	AT4G18440.1	LF	B01_sangam_g1735.t1	B01_sangam|9307757-9311667|+	Expressed	B02_g3056.t1	BraA01g009920.3C
U	AT4G18430.1	LF	B01_sangam_g1736.t1	B01_sangam|9312327-9313993|+	Expressed	B02_g3055.t1	BraA01g009910.3C
U	AT4G18425.1	LF	B01_sangam_g1737.t1	B01_sangam|9316857-9317774|+	Expressed	B02_g3054.t1	BraA01g009900.3C
-	AT4G18422.1	LF	B01_sangam_g1738.t1	B01_sangam|9320037-9320527|+	Expressed	B02_g3053.t1	BraA01g009890.3C
U	AT4G18400.1	LF	B01_sangam_g1739.t1	B01_sangam|9321477-9322837|+	Expressed	B02_g3052.t1	-
U	AT4G18390.1	LF	B01_sangam_g1740.t1	B01_sangam|9328877-9331471|+	Expressed	B02_g3051.t1	BraA01g009870.3C
U	AT4G18380.1	LF	B01_sangam_g1741.t1	B01_sangam|9336032-9337972|-	Expressed	B02_g3050.t1	BraA01g009860.3C
U	AT4G18375.1	LF	B01_sangam_g1742.t1	B01_sangam|9341455-9344112|-	Expressed	B02_g3049.t1	BraA01g009850.3C
-	AT4G18372.1	LF	B01_sangam_g1743.t1	B01_sangam|9344997-9345999|+	Expressed	B02_g3048.t1	BraA01g009840.3C
U	AT4G18370.1	LF	B01_sangam_g1744.t1	B01_sangam|9346019-9347682|-	Expressed	B02_g3047.t1	BraA01g009830.3C
U	AT4G18350.1	LF	B01_sangam_g1745.t1	B01_sangam|9349798-9351812|-	Expressed	B02_g3046.t1	BraA01g009810.3C
-	-	LF	B01_sangam_g1746.t1	B01_sangam|9359184-9364302|-	Expressed	B02_g3043.t1	-
U	AT4G18340.1	LF	B01_sangam_g1747.t1	B01_sangam|9368037-9370053|+	Expressed	B02_g3042.t1	BraA01g009790.3C
-	-	-	B01_sangam_g1748.t1	B01_sangam|9372448-9376422|-	Expressed	-	-
-	-	-	B01_sangam_g1749.t1	B01_sangam|9376737-9378071|+	Expressed	-	-
-	AT4G18335.1	LF	B01_sangam_g1750.t1	B01_sangam|9378259-9379662|-	Expressed	B02_g3041.t1	BraA01g009780.3C
U	AT4G18290.1	LF	B01_sangam_g1751.t1	B01_sangam|9379810-9383492|-	Expressed	B02_g3040.t1	BraA01g009770.3C
-	-	-	B01_sangam_g1752.t1	B01_sangam|9386637-9397339|+	Expressed	-	-
-	-	-	B01_sangam_g1753.t1	B01_sangam|9400475-9402272|-	Expressed	-	-
-	AT4G18260.1	LF	B01_sangam_g1754.t1	B01_sangam|9406497-9409558|+	Expressed	B02_g3039.t1	-
U	AT4G18230.1	LF	B01_sangam_g1755.t1	B01_sangam|9418097-9423611|+	Expressed	B02_g3037.t1	BraA01g009730.3C
-	-	LF	B01_sangam_g1756.t1	B01_sangam|9423650-9425142|-	Expressed	B02_g3036.t1	BraA01g009720.3C
U	AT4G18195.1	LF	B01_sangam_g1757.t1	B01_sangam|9425421-9428912|-	Expressed	B02_g3035.t1	BraA01g009710.3C
-	AT4G18180.1	-	B01_sangam_g1758.t1	B01_sangam|9429155-9430162|-	Expressed	-	-
U	AT4G18170.1	LF	B01_sangam_g1759.t1	B01_sangam|9432923-9434542|-	Expressed	B02_g3034.t1	BraA01g009700.3C
-	-	-	B01_sangam_g1760.t1	B01_sangam|9439896-9442518|-	Not-expressed	-	BraA01g009680.3C
U	AT4G18160.1	LF	B01_sangam_g1761.t1	B01_sangam|9442829-9444618|-	Expressed	B02_g3033.t1	BraA01g009670.3C
U	AT4G18150.1	LF	B01_sangam_g1762.t1	B01_sangam|9445530-9449588|-	Expressed	B02_g3032.t1	BraA01g009660.3C
U	AT4G18130.1	LF	B01_sangam_g1763.t1	B01_sangam|9451043-9455229|+	Expressed	B02_g3031.t1	BraA01g009650.3C
U	AT4G18120.1	LF	B01_sangam_g1764.t1	B01_sangam|9455271-9458418|-	Expressed	B02_g3030.t1	BraA01g009640.3C
-	AT4G18100.1	LF	B01_sangam_g1765.t1	B01_sangam|9461263-9462833|+	Expressed	B02_g3029.t1	BraA01g009630.3C
U	AT4G18040.1	LF	B01_sangam_g1766.t1	B01_sangam|9463033-9465007|+	Expressed	B02_g3028.t1	BraA01g009620.3C
U	AT4G18030.1	LF	B01_sangam_g1767.t1	B01_sangam|9466203-9469009|+	Expressed	B02_g3027.t1	BraA01g009610.3C
U	AT4G18020.1	LF	B01_sangam_g1768.t1	B01_sangam|9475103-9479147|+	Expressed	B02_g3026.t1	BraA01g009590.3C
U	AT4G18010.1	LF	B01_sangam_g1769.t1	B01_sangam|9488823-9491897|+	Expressed	B02_g3025.t1	BraA01g009560.3C
-	-	-	B01_sangam_g1770.t1	B01_sangam|9494143-9495271|+	Not-expressed	-	-
U	-	LF	B01_sangam_g1771.t1	B01_sangam|9495853-9498705|+	Expressed	B02_g3024.t1	BraA01g009550.3C
-	-	-	B01_sangam_g1772.t1	B01_sangam|9499535-9501888|-	Not-expressed	-	-
-	-	-	B01_sangam_g1773.t1	B01_sangam|9506932-9509318|-	Expressed	-	-
U	AT4G17980.1	LF	B01_sangam_g1774.t1	B01_sangam|9509733-9511565|+	Expressed	B02_g3023.t1	BraA01g009540.3C
U	AT4G17960.1	LF	B01_sangam_g1775.t1	B01_sangam|9513378-9515208|-	Expressed	B02_g3022.t1	-
U	AT4G17950.1	LF	B01_sangam_g1776.t1	B01_sangam|9518033-9520210|+	Expressed	B02_g3021.t1	BraA01g009530.3C
U	AT4G17940.1	LF	B01_sangam_g1777.t1	B01_sangam|9520264-9521418|-	Expressed	B02_g3020.t1	BraA01g009520.3C
U	AT4G17920.1	LF	B01_sangam_g1778.t1	B01_sangam|9523523-9524646|+	Expressed	B02_g3019.t1	BraA01g009510.3C
U	AT4G17905.1	LF	B01_sangam_g1779.t1	B01_sangam|9526923-9528037|+	Expressed	B02_g3018.t1	BraA01g009500.3C
-	-	-	B01_sangam_g1780.t1	B01_sangam|9529857-9533478|-	Expressed	-	-
-	-	-	B01_sangam_g1781.t1	B01_sangam|9533873-9539087|+	Not-expressed	-	-
-	-	-	B01_sangam_g1782.t1	B01_sangam|9539296-9544248|-	Expressed	-	-
U	AT4G17900.1	LF	B01_sangam_g1783.t1	B01_sangam|9544652-9545998|-	Expressed	B02_g3017.t1	BraA01g009490.3C
U	AT4G17890.1	LF	B01_sangam_g1784.t1	B01_sangam|9550876-9553498|-	Expressed	B02_g3016.t1	BraA01g009480.3C
-	AT4G17880.1	LF	B01_sangam_g1785.t1	B01_sangam|9556493-9558813|+	Expressed	B02_g3015.t1	BraA01g009460.3C
-	AT4G17870.1	-	B01_sangam_g1786.t1	B01_sangam|9568036-9569018|-	Expressed	-	BraA01g009450.3C
-	AT4G17850.1	-	B01_sangam_g1787.t1	B01_sangam|9575529-9577158|-	Expressed	-	BraA01g009430.3C
-	-	LF	B01_sangam_g1788.t1	B01_sangam|9590411-9591348|-	Not-expressed	B02_g3013.t1	-
-	-	-	B01_sangam_g1789.t1	B01_sangam|9598009-9599611|-	Expressed	-	-
-	-	-	B01_sangam_g1790.t1	B01_sangam|9603953-9605141|-	Expressed	-	-
-	-	-	B01_sangam_g1791.t1	B01_sangam|9606466-9607911|-	Expressed	-	-
U	AT4G17840.1	LF	B01_sangam_g1792.t1	B01_sangam|9611526-9613556|+	Expressed	B02_g3008.t1	BraA01g009420.3C
U	AT4G17810.1	LF	B01_sangam_g1793.t1	B01_sangam|9613605-9619081|-	Expressed	B02_g3007.t1	BraA01g009400.3C
-	-	LF	B01_sangam_g1794.t1	B01_sangam|9622654-9628371|-	Expressed	B02_g3006.t1	-
U	AT4G17800.1	LF	B01_sangam_g1795.t1	B01_sangam|9634176-9635580|+	Expressed	B02_g3005.t1	BraA01g009390.3C
-	-	-	B01_sangam_g1796.t1	B01_sangam|9637811-9639611|-	Not-expressed	-	-
U	AT4G17790.1	LF	B01_sangam_g1797.t1	B01_sangam|9640945-9642341|-	Expressed	B02_g3004.t1	BraA01g009380.3C
U	AT4G17785.1	LF	B01_sangam_g1798.t1	B01_sangam|9652516-9654366|+	Expressed	B02_g3003.t1	BraA01g009370.3C
-	-	-	B01_sangam_g1799.t1	B01_sangam|9666986-9668000|+	Not-expressed	-	-
-	AT4G17770.1	LF	B01_sangam_g1800.t1	B01_sangam|9668385-9670361|-	Expressed	B02_g3002.t1	-
-	-	LF	B01_sangam_g1801.t1	B01_sangam|9670926-9672141|+	Expressed	B02_g3001.t1	BraA01g009360.3C
U	AT4G17750.1	LF	B01_sangam_g1802.t1	B01_sangam|9673676-9675570|+	Expressed	B02_g3000.t1	BraA01g009350.3C
U	AT4G17730.1	LF	B01_sangam_g1803.t1	B01_sangam|9675775-9677501|-	Expressed	B02_g2998.t1	BraA01g009340.3C
U	AT4G17720.1	LF	B01_sangam_g1804.t1	B01_sangam|9679356-9681283|+	Expressed	B02_g2997.t1	BraA01g009330.3C
-	-	LF	B01_sangam_g1805.t1	B01_sangam|9681296-9682461|-	Expressed	B02_g2996.t1	-
-	-	-	B01_sangam_g1806.t1	B01_sangam|9688169-9691591|-	Not-expressed	-	-
U	AT4G17695.1	LF	B01_sangam_g1807.t1	B01_sangam|9693656-9696442|+	Expressed	B02_g2994.t1	BraA01g009320.3C
U	AT4G17690.1	LF	B01_sangam_g1808.t1	B01_sangam|9699331-9700541|-	Expressed	B02_g2991.t1	BraA01g009310.3C
-	-	LF	B01_sangam_g1809.t1	B01_sangam|9704693-9707601|-	Not-expressed	B02_g2990.t1	-
-	-	-	B01_sangam_g1810.t1	B01_sangam|9708165-9714641|-	Expressed	-	-
U	AT4G17670.1	LF	B01_sangam_g1811.t1	B01_sangam|9723656-9725055|+	Expressed	B02_g2988.t1	BraA01g009270.3C
U	AT4G17650.1	LF	B01_sangam_g1812.t1	B01_sangam|9725660-9728031|-	Expressed	B02_g2987.t1	BraA01g009260.3C
U	AT4G17640.1	LF	B01_sangam_g1813.t1	B01_sangam|9728319-9730281|-	Expressed	B02_g2986.t1	BraA01g009250.3C
U	AT4G17620.1	LF	B01_sangam_g1814.t1	B01_sangam|9730429-9733481|-	Expressed	B02_g2985.t1	BraA01g009240.3C
U	AT4G17615.1	LF	B01_sangam_g1815.t1	B01_sangam|9733947-9736921|-	Expressed	B02_g2984.t1	BraA01g009230.3C
-	-	-	B01_sangam_g1816.t1	B01_sangam|9737986-9747676|+	Not-expressed	-	-
U	AT4G17610.1	LF	B01_sangam_g1817.t1	B01_sangam|9754606-9764346|+	Expressed	B02_g2981.t1	BraA01g009220.3C
-	-	LF	B01_sangam_g1818.t1	B01_sangam|9764736-9768852|+	Expressed	B02_g2979.t1	BraA01g009210.3C
-	-	-	B01_sangam_g1819.t1	B01_sangam|9772888-9775011|-	Not-expressed	-	-
-	-	-	B01_sangam_g1820.t1	B01_sangam|9775746-9777450|+	Expressed	-	-
U	AT4G17570.1	LF	B01_sangam_g1821.t1	B01_sangam|9790375-9793060|+	Expressed	B02_g2978.t1	BraA01g009200.3C
-	-	-	B01_sangam_g1822.t1	B01_sangam|9799608-9801820|-	Not-expressed	-	-
-	-	-	B01_sangam_g1823.t1	B01_sangam|9802161-9805220|-	Not-expressed	-	-
-	-	LF	B01_sangam_g1824.t1	B01_sangam|9805739-9806890|-	Expressed	B02_g2975.t1	-
U	AT4G17565.1	LF	B01_sangam_g1825.t1	B01_sangam|9808735-9809609|+	Expressed	B02_g2974.t1	BraA01g009190.3C
U	AT4G17550.1	LF	B01_sangam_g1826.t1	B01_sangam|9809735-9811821|+	Expressed	B02_g2973.t1	BraA01g009180.3C
U	AT4G17540.1	LF	B01_sangam_g1827.t1	B01_sangam|9811858-9814670|-	Expressed	B02_g2972.t1	BraA01g009170.3C
U	AT4G17510.1	LF	B01_sangam_g1828.t1	B01_sangam|9818535-9820381|+	Expressed	B02_g2971.t1	BraA01g009140.3C
-	AT4G17500.1	LF	B01_sangam_g1829.t1	B01_sangam|9821382-9822330|-	Expressed	B02_g2970.t1	BraA01g009130.3C
-	-	-	B01_sangam_g1830.t1	B01_sangam|9824625-9825520|+	Not-expressed	-	-
-	-	-	B01_sangam_g1831.t1	B01_sangam|9831625-9832452|+	Expressed	-	-
-	-	-	B01_sangam_g1832.t1	B01_sangam|9832515-9834055|+	Expressed	-	-
U	AT4G17490.1	LF	B01_sangam_g1833.t1	B01_sangam|9836245-9837360|+	Expressed	B02_g2969.t1	BraA01g009120.3C
-	AT4G17470.1	LF	B01_sangam_g1834.t1	B01_sangam|9840835-9842734|+	Expressed	B02_g2967.t1	BraA01g019160.3C
-	-	-	B01_sangam_g1835.t1	B01_sangam|9845195-9846984|+	Expressed	-	BraA01g019190.3C
U	AT4G17460.1	LF	B01_sangam_g1836.t1	B01_sangam|9848004-9852860|-	Expressed	B02_g2966.t1	BraA01g019200.3C
-	-	LF	B01_sangam_g1837.t1	B01_sangam|9854665-9857981|+	Not-expressed	B02_g2965.t1	-
U	AT4G17440.1	LF	B01_sangam_g1838.t1	B01_sangam|9862946-9864130|-	Expressed	B02_g2964.t1	BraA01g019210.3C
-	-	LF	B01_sangam_g1839.t1	B01_sangam|9866415-9868342|+	Expressed	B02_g2963.t1	BraA01g019220.3C
-	AT4G17430.1	LF	B01_sangam_g1840.t1	B01_sangam|9868715-9870762|+	Expressed	B02_g2962.t1	-
U	AT4G17420.1	LF	B01_sangam_g1841.t1	B01_sangam|9870995-9872956|+	Expressed	B02_g2961.t1	BraA01g019230.3C
-	-	-	B01_sangam_g1842.t1	B01_sangam|9875690-9879570|-	Not-expressed	-	-
-	-	LF	B01_sangam_g1843.t1	B01_sangam|9880597-9882500|-	Expressed	B02_g2953.t1	-
-	-	-	B01_sangam_g1844.t1	B01_sangam|9887012-9888910|-	Expressed	-	-
-	-	-	B01_sangam_g1845.t1	B01_sangam|9893390-9895270|-	Expressed	-	-
-	-	-	B01_sangam_g1846.t1	B01_sangam|9899785-9901760|-	Expressed	-	-
-	-	-	B01_sangam_g1847.t1	B01_sangam|9906924-9909510|-	Expressed	-	-
-	-	-	B01_sangam_g1848.t1	B01_sangam|9936209-9938600|-	Expressed	-	-
-	-	LF	B01_sangam_g1849.t1	B01_sangam|9939326-9946260|-	Expressed	B02_g2952.t1	-
U	AT4G17410.1	LF	B01_sangam_g1850.t1	B01_sangam|9951348-9956637|-	Expressed	B02_g2951.t1	BraA01g019260.3C
-	-	-	B01_sangam_g1851.t1	B01_sangam|9957169-9958157|-	Expressed	-	-
-	-	LF	B01_sangam_g1852.t1	B01_sangam|9958382-9959527|+	Expressed	B02_g2950.t1	-
U	AT4G17360.1	LF	B01_sangam_g1853.t1	B01_sangam|9962192-9964239|+	Expressed	B02_g2949.t1	BraA01g019270.3C
U	AT4G17350.1	LF	B01_sangam_g1854.t1	B01_sangam|9964243-9966667|-	Expressed	B02_g2948.t1	BraA01g019280.3C
U	AT4G17340.1	LF	B01_sangam_g1855.t1	B01_sangam|9968305-9969447|-	Expressed	B02_g2945.t1	BraA01g019290.3C
-	AT4G17330.1	LF	B01_sangam_g1856.t1	B01_sangam|9972072-9981581|+	Expressed	B02_g2944.t1	-
U	AT4G17300.1	LF	B01_sangam_g1857.t1	B01_sangam|9981678-9984727|-	Expressed	B02_g2943.t1	BraA01g019310.3C
U	AT4G17280.1	LF	B01_sangam_g1858.t1	B01_sangam|9986042-9987671|+	Expressed	B02_g2942.t1	BraA01g019320.3C
U	AT4G17260.1	LF	B01_sangam_g1859.t1	B01_sangam|9987693-9991817|-	Expressed	B02_g2940.t1	BraA01g019340.3C
-	-	LF	B01_sangam_g1860.t1	B01_sangam|9994522-9996551|+	Expressed	B02_g2939.t1	BraA01g019350.3C
U	AT4G17240.1	LF	B01_sangam_g1861.t1	B01_sangam|9997432-9999552|+	Expressed	B02_g2937.t1	BraA01g019370.3C
U	AT4G17230.1	LF	B01_sangam_g1862.t1	B01_sangam|10003132-10012340|+	Expressed	B02_g2935.t1	BraA01g019380.3C
U	AT4G17220.1	LF	B01_sangam_g1863.t1	B01_sangam|10013772-10016588|+	Expressed	B02_g2934.t1	BraA01g019390.3C
U	AT4G17215.1	LF	B01_sangam_g1864.t1	B01_sangam|10016603-10017327|-	Expressed	B02_g2933.t1	BraA01g019400.3C
-	-	LF	B01_sangam_g1865.t1	B01_sangam|10019892-10021789|+	Expressed	B02_g2932.t1	BraA01g019410.3C
-	AT4G17210.1	-	B01_sangam_g1866.t1	B01_sangam|10022342-10022876|+	Expressed	-	BraA01g019420.3C
-	-	-	B01_sangam_g1867.t1	B01_sangam|10022972-10023696|+	Expressed	-	-
U	AT4G17180.1	LF	B01_sangam_g1868.t1	B01_sangam|10023711-10025627|-	Expressed	B02_g2931.t1	BraA01g019430.3C
-	-	-	B01_sangam_g1869.t1	B01_sangam|10027984-10031267|-	Expressed	-	-
U	AT4G17160.1	LF	B01_sangam_g1870.t1	B01_sangam|10032132-10034026|+	Expressed	B02_g2930.t1	BraA01g019440.3C
U	AT4G17090.1	LF	B01_sangam_g1871.t1	B01_sangam|10036552-10038805|+	Expressed	B02_g2929.t1	BraA01g019450.3C
U	AT4G17080.1	LF	B01_sangam_g1872.t1	B01_sangam|10040293-10042767|-	Expressed	B02_g2928.t1	BraA01g019470.3C
-	-	-	B01_sangam_g1873.t1	B01_sangam|10045872-10047166|+	Not-expressed	-	-
U	AT4G17070.1	LF	B01_sangam_g1874.t1	B01_sangam|10049282-10051728|+	Expressed	B02_g2927.t1	BraA01g019480.3C
U	AT4G17060.1	LF	B01_sangam_g1875.t1	B01_sangam|10051932-10053599|+	Expressed	B02_g2926.t1	BraA01g019490.3C
-	-	LF	B01_sangam_g1876.t1	B01_sangam|10053625-10055727|-	Expressed	B02_g2925.t1	BraA01g019500.3C
U	AT4G17050.1	LF	B01_sangam_g1877.t1	B01_sangam|10056807-10059397|-	Expressed	B02_g2924.t1	-
U	AT4G17040.1	LF	B01_sangam_g1878.t1	B01_sangam|10059652-10062285|+	Expressed	B02_g2923.t1	BraA01g019510.3C
U	AT4G17030.1	LF	B01_sangam_g1879.t1	B01_sangam|10066592-10068341|+	Expressed	B02_g2921.t1	BraA01g019520.3C
U	AT4G17020.1	LF	B01_sangam_g1880.t1	B01_sangam|10069332-10073013|+	Expressed	B02_g2919.t1	BraA01g019540.3C
U	AT4G17010.1	LF	B01_sangam_g1881.t1	B01_sangam|10073156-10075857|-	Expressed	B02_g2918.t1	BraA01g019560.3C
U	AT4G17000.1	LF	B01_sangam_g1882.t1	B01_sangam|10075972-10079037|+	Expressed	B02_g2917.t1	BraA01g019590.3C
-	-	-	B01_sangam_g1883.t1	B01_sangam|10081070-10081667|-	Expressed	-	-
U	AT4G16970.1	LF	B01_sangam_g1884.t1	B01_sangam|10083472-10088214|+	Expressed	B02_g2915.t1	BraA01g019610.3C
U	AT4G16850.1	LF	B01_sangam_g1885.t1	B01_sangam|10088276-10089867|-	Expressed	B02_g2914.t1	BraA01g019620.3C
-	AT4G16835.1	LF	B01_sangam_g1886.t1	B01_sangam|10095215-10100147|-	Expressed	B02_g2913.t1	BraA01g019630.3C
U	AT4G16820.1	LF	B01_sangam_g1887.t1	B01_sangam|10105727-10107417|-	Expressed	B02_g2912.t1	BraA01g019660.3C
-	-	LF	B01_sangam_g1888.t1	B01_sangam|10111318-10113447|-	Not-expressed	B02_g2911.t1	-
-	-	-	B01_sangam_g1889.t1	B01_sangam|10114602-10116945|+	Expressed	-	BraA01g019670.3C
-	-	LF	B01_sangam_g1890.t1	B01_sangam|10120955-10124297|-	Expressed	B02_g2909.t1	-
-	AT4G16810.1	-	B01_sangam_g1891.t1	B01_sangam|10130619-10136179|+	Expressed	-	-
U	AT4G16790.1	LF	B01_sangam_g1892.t1	B01_sangam|10137499-10139326|+	Expressed	B02_g2906.t1	BraA01g019690.3C
-	-	-	B01_sangam_g1893.t1	B01_sangam|10141719-10146167|+	Not-expressed	-	-
-	-	-	B01_sangam_g1894.t1	B01_sangam|10148019-10148688|+	Not-expressed	-	-
-	-	-	B01_sangam_g1895.t1	B01_sangam|10148757-10153304|-	Expressed	-	-
U	AT4G16780.1	LF	B01_sangam_g1896.t1	B01_sangam|10153615-10154964|-	Expressed	B02_g2905.t1	BraA01g019700.3C
-	-	-	B01_sangam_g1897.t1	B01_sangam|10173433-10183024|-	Not-expressed	-	-
-	AT4G16770.1	LF	B01_sangam_g1898.t1	B01_sangam|10192949-10195456|+	Expressed	B02_g2900.t1	BraA01g019710.3C
-	AT4G16765.1	-	B01_sangam_g1899.t1	B01_sangam|10197559-10199928|+	Expressed	-	-
U	AT4G16760.1	LF	B01_sangam_g1900.t1	B01_sangam|10203749-10207701|+	Expressed	B02_g2899.t1	BraA01g019720.3C
-	-	-	B01_sangam_g1901.t1	B01_sangam|10210719-10211630|+	Not-expressed	-	-
U	AT4G16750.1	LF	B01_sangam_g1902.t1	B01_sangam|10213099-10214008|+	Expressed	B02_g2898.t1	BraA01g019740.3C
U	AT4G16745.1	LF	B01_sangam_g1903.t1	B01_sangam|10228766-10231434|-	Expressed	B02_g2896.t1	BraA01g019800.3C
-	-	-	B01_sangam_g1904.t1	B01_sangam|10233362-10234954|-	Not-expressed	-	-
U	AT4G16730.1	LF	B01_sangam_g1905.t1	B01_sangam|10239990-10244354|-	Expressed	B02_g2895.t1	BraA01g019810.3C
U	AT4G16720.1	LF	B01_sangam_g1906.t1	B01_sangam|10246999-10248649|+	Expressed	B02_g2894.t1	BraA01g019830.3C
U	AT4G16710.1	LF	B01_sangam_g1907.t1	B01_sangam|10248900-10250054|-	Expressed	B02_g2893.t1	BraA01g019840.3C
U	AT4G16700.1	LF	B01_sangam_g1908.t1	B01_sangam|10250239-10252881|+	Expressed	B02_g2892.t1	BraA01g019850.3C
U	AT4G16695.1	LF	B01_sangam_g1909.t1	B01_sangam|10253238-10254154|-	Expressed	B02_g2891.t1	BraA01g019860.3C
U	AT4G16690.1	LF	B01_sangam_g1910.t1	B01_sangam|10254729-10256015|+	Expressed	B02_g2890.t1	BraA01g019870.3C
U	AT4G16680.1	LF	B01_sangam_g1911.t1	B01_sangam|10256589-10259563|+	Expressed	B02_g2889.t1	BraA01g019880.3C
U	AT4G16670.1	LF	B01_sangam_g1912.t1	B01_sangam|10259600-10262064|-	Expressed	B02_g2888.t1	BraA01g019890.3C
U	AT4G16660.1	LF	B01_sangam_g1913.t1	B01_sangam|10270926-10277014|-	Expressed	B02_g2887.t1	BraA01g019900.3C
U	AT4G16650.1	LF	B01_sangam_g1914.t1	B01_sangam|10280984-10284304|-	Expressed	B02_g2885.t1	BraA01g019910.3C
U	AT4G16640.1	LF	B01_sangam_g1915.t1	B01_sangam|10287769-10289269|+	Expressed	B02_g2884.t1	BraA01g019940.3C
-	AT4G16630.1	LF	B01_sangam_g1916.t1	B01_sangam|10293797-10297828|+	Expressed	B02_g2883.t1	BraA01g019950.3C
U	AT4G16610.1	LF	B01_sangam_g1917.t1	B01_sangam|10298204-10299302|-	Expressed	B02_g2882.t1	BraA01g019960.3C
U	AT4G16600.1	LF	B01_sangam_g1918.t1	B01_sangam|10302298-10305622|-	Expressed	B02_g2880.t1	BraA01g019970.3C
-	-	-	B01_sangam_g1919.t1	B01_sangam|10307191-10307862|-	Expressed	-	-
U	AT4G16580.1	LF	B01_sangam_g1920.t1	B01_sangam|10308237-10310256|+	Expressed	B02_g2879.t1	BraA01g019980.3C
U	AT4G16570.1	LF	B01_sangam_g1921.t1	B01_sangam|10310554-10314372|-	Expressed	B02_g2878.t1	BraA01g019990.3C
U	AT4G16566.1	LF	B01_sangam_g1922.t1	B01_sangam|10316187-10318730|+	Expressed	B02_g2877.t1	BraA01g020000.3C
-	AT4G16563.1	-	B01_sangam_g1923.t1	B01_sangam|10320907-10322655|+	Expressed	-	BraA01g020020.3C
U	-	LF	B01_sangam_g1924.t1	B01_sangam|10328657-10329908|+	Expressed	B02_g2871.t1	BraA01g020030.3C
-	AT4G16540.1	-	B01_sangam_g1925.t1	B01_sangam|10330867-10332360|+	Expressed	-	BraA01g020040.3C
-	-	-	B01_sangam_g1926.t1	B01_sangam|10333577-10335092|+	Expressed	-	-
-	-	LF	B01_sangam_g1927.t1	B01_sangam|10336236-10336972|-	Expressed	B02_g2870.t1	BraA01g020050.3C
-	-	LF	B01_sangam_g1928.t1	B01_sangam|10340256-10341362|-	Expressed	B02_g2869.t1	-
U	AT4G16520.1	LF	B01_sangam_g1929.t1	B01_sangam|10341747-10343574|+	Expressed	B02_g2868.t1	-
U	AT4G16515.1	LF	B01_sangam_g1930.t1	B01_sangam|10344387-10345145|+	Expressed	B02_g2863.t1	BraA01g020060.3C
U	AT4G16500.1	LF	B01_sangam_g1931.t1	B01_sangam|10355127-10355708|+	Expressed	B02_g2861.t1	BraA01g020070.3C
-	-	-	B01_sangam_g1932.t1	B01_sangam|10358127-10358928|+	Expressed	-	-
-	-	-	B01_sangam_g1933.t1	B01_sangam|10360097-10360493|+	Not-expressed	-	-
-	-	-	B01_sangam_g1934.t1	B01_sangam|10360847-10361423|+	Expressed	-	BraA01g020090.3C
-	-	-	B01_sangam_g1935.t1	B01_sangam|10365877-10366431|+	Expressed	-	-
U	AT4G16490.1	LF	B01_sangam_g1936.t1	B01_sangam|10371477-10374103|+	Expressed	B02_g2860.t1	BraA01g020180.3C
U	AT4G16480.1	LF	B01_sangam_g1937.t1	B01_sangam|10374160-10377792|-	Expressed	B02_g2859.t1	BraA01g020190.3C
T	AT4G16470.1	LF	B01_sangam_g1938.t1	B01_sangam|10378657-10380811|+	Expressed	B02_g2858.t1	BraA01g020200.3C
U	AT4G16450.1	LF	B01_sangam_g1939.t1	B01_sangam|10385136-10386022|-	Expressed	B02_g2857.t1	BraA01g020240.3C
U	AT4G16447.1	LF	B01_sangam_g1940.t1	B01_sangam|10387564-10388472|-	Expressed	B02_g2856.t1	BraA01g020250.3C
-	-	LF	B01_sangam_g1941.t1	B01_sangam|10398626-10399032|-	Not-expressed	B02_g2855.t1	-
-	AT4G16444.1	LF	B01_sangam_g1942.t1	B01_sangam|10402627-10405672|+	Expressed	B02_g2854.t1	-
-	-	LF	B01_sangam_g1943.t1	B01_sangam|10405767-10407812|+	Expressed	B02_g2853.t1	BraA01g020320.3C
U	AT4G16442.1	LF	B01_sangam_g1944.t1	B01_sangam|10409137-10410475|+	Expressed	B02_g2852.t1	BraA01g020340.3C
U	AT4G16440.1	LF	B01_sangam_g1945.t1	B01_sangam|10411077-10413504|+	Expressed	B02_g2851.t1	BraA01g020350.3C
U	AT4G16430.1	LF	B01_sangam_g1946.t1	B01_sangam|10413513-10415422|-	Expressed	B02_g2850.t1	BraA01g020360.3C
-	AT4G16400.1	LF	B01_sangam_g1947.t1	B01_sangam|10416007-10417132|-	Expressed	B02_g2848.t1	BraA01g020380.3C
U	-	LF	B01_sangam_g1948.t1	B01_sangam|10420158-10421472|-	Expressed	B02_g2847.t1	BraA01g020410.3C
U	AT4G16390.1	LF	B01_sangam_g1949.t1	B01_sangam|10421584-10424122|-	Expressed	B02_g2846.t1	BraA01g020420.3C
-	AT4G16380.1	LF	B01_sangam_g1950.t1	B01_sangam|10426944-10430372|-	Expressed	B02_g2844.t1	BraA01g020440.3C
-	-	-	B01_sangam_g1951.t1	B01_sangam|10433077-10433799|+	Expressed	-	-
-	-	-	B01_sangam_g1952.t1	B01_sangam|10444537-10445421|+	Not-expressed	-	-
-	-	-	B01_sangam_g1953.t1	B01_sangam|10452095-10456062|-	Expressed	-	-
U	-	LF	B01_sangam_g1954.t1	B01_sangam|10456189-10457582|-	Expressed	B02_g2841.t1	-
-	-	-	B01_sangam_g1955.t1	B01_sangam|10465357-10468292|-	Not-expressed	-	-
-	AT4G16350.1	LF	B01_sangam_g1956.t1	B01_sangam|10468887-10471198|+	Expressed	B02_g2837.t1	BraA01g020490.3C
U	AT4G16340.1	LF	B01_sangam_g1957.t1	B01_sangam|10471737-10483687|+	Expressed	B02_g2836.t1	BraA01g020500.3C
U	AT4G16330.1	LF	B01_sangam_g1958.t1	B01_sangam|10484307-10485741|+	Expressed	B02_g2835.t1	BraA01g020510.3C
-	-	LF	B01_sangam_g1959.t1	B01_sangam|10485877-10488158|+	Expressed	B02_g2834.t1	BraA01g020520.3C
U	AT4G16280.1	LF	B01_sangam_g1960.t1	B01_sangam|10488297-10493681|+	Expressed	B02_g2833.t1	-
U	AT4G16270.1	LF	B01_sangam_g1961.t1	B01_sangam|10497429-10499012|-	Expressed	B02_g2832.t1	BraA01g020530.3C
U	AT4G16265.1	LF	B01_sangam_g1962.t1	B01_sangam|10500427-10502061|+	Expressed	B02_g2831.t1	BraA01g020540.3C
U	AT4G16260.1	LF	B01_sangam_g1963.t1	B01_sangam|10509657-10511604|+	Expressed	B02_g2830.t1	BraA01g020550.3C
-	-	LF	B01_sangam_g1964.t1	B01_sangam|10513087-10515090|+	Expressed	B02_g2829.t1	BraA01g020570.3C
-	-	-	B01_sangam_g1965.t1	B01_sangam|10518987-10520204|+	Expressed	-	-
-	AT4G16190.1	LF	B01_sangam_g1966.t1	B01_sangam|10522903-10525062|-	Expressed	B02_g2827.t1	BraA01g020590.3C
-	AT4G16170.1	LF	B01_sangam_g1967.t1	B01_sangam|10525307-10530655|+	Expressed	B02_g2826.t1	BraA01g020600.3C
-	-	LF	B01_sangam_g1968.t1	B01_sangam|10532739-10535702|-	Expressed	B02_g2825.t1	BraA01g020630.3C
-	AT4G16160.1	LF	B01_sangam_g1969.t1	B01_sangam|10536773-10538452|-	Expressed	B02_g2824.t1	BraA01g020640.3C
-	AT4G16155.1	LF	B01_sangam_g1970.t1	B01_sangam|10541787-10545272|+	Expressed	B02_g2823.t1	BraA01g020650.3C
-	-	LF	B01_sangam_g1971.t1	B01_sangam|10547457-10552040|+	Expressed	B02_g2822.t1	BraA01g020660.3C
-	-	-	B01_sangam_g1972.t1	B01_sangam|10555893-10557812|-	Expressed	-	-
-	-	-	B01_sangam_g1973.t1	B01_sangam|10563172-10563732|-	Expressed	-	-
-	AT4G16146.1	LF	B01_sangam_g1974.t1	B01_sangam|10564757-10566737|+	Expressed	B02_g2821.t1	BraA01g020680.3C
-	-	-	B01_sangam_g1975.t1	B01_sangam|10568709-10569712|-	Not-expressed	-	-
-	AT4G16144.1	LF	B01_sangam_g1976.t1	B01_sangam|10571387-10582231|+	Expressed	B02_g2820.t1	BraA01g020690.3C
T	AT4G16143.1	LF	B01_sangam_g1977.t1	B01_sangam|10582757-10585937|+	Expressed	B02_g2819.t1	BraA01g020710.3C
T	AT4G16141.1	LF	B01_sangam_g1978.t1	B01_sangam|10586737-10588017|+	Expressed	B02_g2818.t1	BraA01g020720.3C
-	-	-	B01_sangam_g1979.t1	B01_sangam|10589099-10590782|-	Expressed	-	-
-	-	LF	B01_sangam_g1980.t1	B01_sangam|10592262-10593162|-	Expressed	B02_g2817.t1	-
-	-	-	B01_sangam_g1981.t1	B01_sangam|10594184-10595162|-	Expressed	-	-
T	AT4G16130.1	LF	B01_sangam_g1982.t1	B01_sangam|10595620-10602902|-	Expressed	B02_g2816.t1	BraA01g020740.3C
T	AT4G16120.1	LF	B01_sangam_g1983.t1	B01_sangam|10605667-10610547|+	Expressed	B02_g2814.t1	BraA01g020750.3C
-	-	-	B01_sangam_g1984.t1	B01_sangam|10611262-10615112|-	Not-expressed	-	-
T	AT4G16110.1	LF	B01_sangam_g1985.t1	B01_sangam|10615478-10618762|-	Expressed	B02_g2813.t1	BraA01g020760.3C
-	AT4G16070.1	LF	B01_sangam_g1986.t1	B01_sangam|10633794-10634443|+	Expressed	B02_g2812.t1	-
T	-	LF	B01_sangam_g1987.t1	B01_sangam|10640494-10641207|+	Expressed	B02_g2811.t1	BraA01g020810.3C
T	AT4G16015.1	LF	B01_sangam_g1988.t1	B01_sangam|10643584-10645709|-	Expressed	B02_g2809.t1	BraA01g020830.3C
-	AT4G15970.1	LF	B01_sangam_g1989.t1	B01_sangam|10646316-10650209|-	Expressed	B02_g2808.t1	-
-	-	LF	B01_sangam_g1990.t1	B01_sangam|10650585-10652609|-	Expressed	B02_g2805.t1	BraA01g020840.3C
T	AT4G15910.1	LF	B01_sangam_g1991.t1	B01_sangam|10654774-10655789|-	Expressed	B02_g2804.t1	BraA01g020860.3C
-	AT4G15900.1	LF	B01_sangam_g1992.t1	B01_sangam|10660351-10664359|-	Expressed	B02_g2803.t1	BraA01g020870.3C
-	-	-	B01_sangam_g1993.t1	B01_sangam|10666112-10673819|-	Expressed	-	-
T	AT4G15850.1	LF	B01_sangam_g1994.t1	B01_sangam|10673875-10677709|-	Expressed	B02_g2802.t1	BraA01g020880.3C
-	-	LF	B01_sangam_g1995.t1	B01_sangam|10678864-10682408|+	Expressed	B02_g2801.t1	BraA01g020890.3C
[truncated: 53,882 more rows]
